# Supplementary material for: Evolutionary divergence of 3’ UTRs in cichlid fishes
Source: BMC Genomics. 2018 Jun 5;19:433. doi: 10.1186/s12864-018-4821-8 (PMC5987618; doi:10.1186/s12864-018-4821-8)
Supplement: Supplementary file 1 — Table S1. Genomic and transcriptomic data of the nine teleost fish species included in this study. (XLSX 11 kb) [file 12864_2018_4821_MOESM1_ESM.xlsx]

## Sheet: Table S1
Table S1. Genomic and transcriptomic data of the nine teleost fish species included in this study.
Species		Source	Genome	Original annotation	Transcriptome				Note
					BioProject	BioSample	Tissues/Samples	Data (Gbases)
non-cichlids	Danio rerio	NCBI	GRCz10	GRCz10	PRJEB1986	SAMEA708832,SAMEA708835,SAMEA708836,SAMEA708829,SAMEA708830,SAMEA708827,SAMEA708828,SAMEA708833,SAMEA708834,SAMEA708831	ovary, male head, unknown, male body without head and testis, female body without head and ovary, 3dpf, 14dpf, 5dpf, 1dpf, 2dpf	41	*Only 76 base paired-end reads were used.
	Astyanax mexicanus	NCBI	1.0.2	1.0.2	PRJNA177689	SAMN01915488,SAMN01915487,SAMN01915446,SAMN01915445,SAMN01915414,SAMN01915413,SAMN01915378,SAMN01915377	brain, eyes-surfaces, skin, nasal, heart, muscle, liver, kidney	73
	Poecilia formosa	NCBI	5.1.2	5.1.2	PRJNA177688	SAMN01823487,SAMN01823486,SAMN01823485,SAMN01823484,SAMN01823483,SAMN01823482,SAMN01823481,SAMN01823480,SAMN01823479,SAMN01823478,SAMN01823477	11 samples from different individuals and tissues	76
	Oryzias latipes	NCBI	ASM31367v1	ASM31367v1	PRJNA255889	SAMN02929494,SAMN02929493,SAMN02929492,SAMN02929491,SAMN02929490,SAMN02929489,SAMN02929488,SAMN02929487,SAMN0292948,SAMN02929485,SAMN02929484	testis, ovary, embryo, intestine, bones, kidney, liver, muscle, heart, gills, brain	69
cichlids	Oreochromis niloticus	NCBI	Orenil1.1	Orenil1.1	PRJNA78915	SAMN00767857,SAMN00767861,SAMN00767856,SAMN00767854,SAMN00767853,SAMN00767859,SAMN00767858,SAMN00767862,SAMN00767855,SAMN00767860,SAMN00767863	blood, brain, eye, heart, kidney, liver, ovary, muscle, skin, testis, embryo	80
	Haplochromis burtoni	NCBI	AstBur1.0	AstBur1.0	PRJNA78185	SAMN00771453,SAMN00761599,SAMN00761594,SAMN00761590,SAMN00771452,SAMN00761591,SAMN00765505,SAMN00771450,SAMN00771451,SAMN00761597,SAMN00761598	blood, brain, eye, heart, kidney, liver, ovary, muscle, skin, testis, embryo	101
	Neolamprologus brichardi	NCBI	NeoBri1.0	NeoBri1.0	PRJNA77747	SAMN00761006,SAMN00761003,SAMN00761004,SAMN00761000,SAMN00761002,SAMN00761005,SAMN00761001,SAMN00761007	blood, brain, eye, heart, kidney, muscle, skin, testis	48
	Pundamilia nyererei	NCBI	PunNye1.0	PunNye1.0	PRJNA83153	SAMN00788760,SAMN00788763,SAMN00788764,SAMN00788757,SAMN00788756,SAMN00788755,SAMN00788759,SAMN00788762,SAMN00788761,SAMN00788758	brain, eye, heart, kidney, liver, ovary, muscle, gills, skin, testis	66
	Maylandia zebra	NCBI	M_zebra_UMD1	M_zebra_UMD1	PRJNA77743	SAMN00761736,SAMN00760997,SAMN00760998,SAMN00760999,SAMN00760994,SAMN00760992,SAMN00760996,SAMN00760991,SAMN00760990,SAMN00760995,SAMN00760993	blood, brain, eye, heart, kidney, liver, ovary, muscle, skin, testis, embryo	66
