# Supplementary material for: Evolutionary divergence of 3’ UTRs in cichlid fishes
Source: BMC Genomics. 2018 Jun 5;19:433. doi: 10.1186/s12864-018-4821-8 (PMC5987618; doi:10.1186/s12864-018-4821-8)
Supplement: Supplementary file 2 — Table S2. Comparison of annotations for the nine teleost fish species. (XLSX 10 kb) [file 12864_2018_4821_MOESM2_ESM.xlsx]

## Sheet: Sheet1
Table S2. Comparison of the annotations for the nine teleost fish species.
Species		Original annotation		PASA annotation
		Genes	Transcripts	Genes	Transcripts
non-cichlids	Danio rerio	40207	47872	26782	62003
	Astyanax mexicanus	25327	33353	23556	33623
	Poecilia formosa	31997	49495	25140	68427
	Oryzias latipes	26741	34478	22422	57551
cichlids	Oreochromis niloticus	30762	47701	26028	77748
	Astatotilapia burtoni	26916	44653	23921	76442
	Neolamprologus brichardi	25278	31359	22592	45963
	Pundamilia nyererei	24662	38583	22797	63061
	Metriaclima zebra	27129	42876	24271	67399
