# Supplementary material for: Evolutionary divergence of 3’ UTRs in cichlid fishes
Source: BMC Genomics. 2018 Jun 5;19:433. doi: 10.1186/s12864-018-4821-8 (PMC5987618; doi:10.1186/s12864-018-4821-8)
Supplement: Supplementary file 4 — Table S3. Percentage of repetitive elements in 3’ UTRs, 5’ UTRs, coding regions and in the whole genome. (XLSX 13 kb) [file 12864_2018_4821_MOESM4_ESM.xlsx]

## Sheet: Sheet1
Table S3. Percentage of repetitive elements in 3' UTRs, 5’ UTRs, coding regions and in the whole genome.
Species		non-cichlids				cichlids
		Poecilia formosa	Oryzias latipes	Astyanax mexicanus	Danio rerio	Pundamilia nyererei	Maylandia zebra	Neolamprologus brichardi	Haplochromis burtoni	Oreochromis niloticus
3’ UTR	Total	14.84	13.91	19.99	34.06	10.93	13.41	9.31	12.9	12.89
	SINEs	0.13	0.4	0.24	0.69	0.34	0.47	0.27	0.42	0.43
	LINEs	0.69	1.76	0.31	0.88	1.49	1.89	0.92	1.81	1.76
	LTR elements	0.19	0.34	0.16	1.49	0.17	0.27	0.16	0.33	0.28
	DNA elements	8.16	4.93	10.14	26.97	5.77	6.9	4.58	6.91	6.8
	Unclassified	3.43	5.44	5.65	1.64	1.22	1.89	1.3	1.51	1.58
	Small RNA	0.02	0.02	0.09	0.06	0.01	0.01	0.01	0.01	0.01
	Satellites	0	0.03	0.03	0.58	0	0	0	0.01	0
	Simple repeats	2	0.88	3.12	1.76	1.73	1.79	1.85	1.69	1.81
	Low complexity	0.27	0.13	0.36	0.16	0.2	0.22	0.25	0.22	0.23
Genome	Total	22.35	28.07	37.87	56.24	19.44	27.37	17.73	18.95	23.76
	SINEs	0.29	0.71	0.57	1.38	0.74	0.85	0.53	0.7	0.72
	LINEs	1.94	5.29	1.07	2.89	3.98	6.46	3.48	3.84	5.02
	LTR elements	0.53	1.23	0.62	4.45	0.58	0.99	0.56	0.73	1.51
	DNA elements	12.19	10.15	19.69	39.46	10.61	13.98	9.55	10.16	11.9
	Unclassified	5.65	9.53	8.96	3.28	2.14	3.54	2.3	2.08	3.12
	Small RNA	0.04	0.03	0.18	0.07	0.02	0.01	0.04	0.02	0.01
	Satellites	0	0.31	0.02	0.8	0	0	0	0.02	0
	Simple repeats	1.51	0.72	2.76	3.77	1.17	1.34	1.09	1.21	1.26
	Low complexity	0.26	0.13	0.45	0.3	0.21	0.22	0.21	0.21	0.22
CDS	Total	3.1	2.45	2.96	4.21	2.35	3.33	2.79	2.43	4.06
	SINEs	0	0.01	0	0	0.01	0	0	0	0.01
	LINEs	0.03	0.18	0.02	0.1	0.46	0.14	0.18	0.08	0.21
	LTR elements	0.01	0.17	0.02	0.27	0.06	0.52	0.03	0.5	0.67
	DNA elements	0.04	0.14	0.25	1.87	0.18	0.35	0.14	0.07	0.21
	Unclassified	1.88	0.7	1.36	1.26	0.64	1.32	1.43	0.77	1.93
	Small RNA	0	0	0	0	0	0	0	0	0
	Satellites	0	0.35	0	0	0	0	0	0	0
	Simple repeats	0.78	0.58	0.91	0.57	0.65	0.63	0.63	0.63	0.66
	Low complexity	0.36	0.32	0.4	0.28	0.36	0.36	0.37	0.37	0.36
5' UTR	Total	9.27	10.77	10.65	9.08	6.95	8.76	5.88	10.13	9.85
	SINEs	0.07	0.27	0.06	0.15	0.15	0.22	0.07	0.29	0.23
	LINEs	0.82	2.17	0.26	0.7	1.28	1.66	0.75	1.99	1.7
	LTR elements	0.17	0.39	0.11	0.44	0.09	0.39	0.06	0.35	0.31
	DNA elements	3.77	3.38	2.45	5.24	2.67	3.36	2.08	4.48	4.18
	Unclassified	1.81	3.23	1.73	0.37	0.63	0.96	0.57	0.92	1.17
	Small RNA	0.01	0	0.02	0.01	0	0	0	0.01	0
	Satellites	0	0.04	0	0.08	0	0	0	0.01	0
	Simple repeats	2.17	1.06	5.11	1.74	1.62	1.63	1.77	1.62	1.73
	Low complexity	0.46	0.23	0.93	0.38	0.5	0.53	0.58	0.48	0.52
