# Supplementary material for: Evolutionary divergence of 3’ UTRs in cichlid fishes
Source: BMC Genomics. 2018 Jun 5;19:433. doi: 10.1186/s12864-018-4821-8 (PMC5987618; doi:10.1186/s12864-018-4821-8)
Supplement: Supplementary file 5 — Table S4. Name and sequence of the 271 teleost miRNAs conserved in vertebrates. (XLSX 18 kb) [file 12864_2018_4821_MOESM5_ESM.xlsx]

## Sheet: Sheet1
Table S4. Name and sequence of the 271 teleost miRNAs conserved in vertebrates.
Name of miRNA in fishes	Sequence of mature miRNA
ipu-mir-24, ipu-mir-24	UGGCUCAGUUCAGCAGGAACAGG
dre-mir-126a-3p, fru-mir-126, tni-mir-126	UCGUACCGUGAGUAAUAAUGC
dre-mir-219-5p, dre-mir-219-5p, fru-mir-219, tni-mir-219, fru-mir-219, tni-mir-219, pol-mir-219-5p	UGAUUGUCCAAACGCAAUUCUU
ola-mir-30d-5p, ccr-mir-30d	UGUAAACAUCCCCGACUGGAAGC
ccr-mir-194, ipu-mir-194a, ssa-mir-194a-5p, ssa-mir-194a-5p	UGUAACAGCAACUCCAUGUGGA
ssa-mir-190a-5p	UGAUAUGUUUGAUAUAUUAGGUUG
ccr-mir-203b-5p	AGUGGUUCUUAACAGUUCAACAG
ola-mir-92a, ola-mir-92a	UAUUGCACUUGUCCCGGCCUG
ola-mir-124-3p, ola-mir-124-3p	UAAGGCACGCGGUGAAUGCCA
dre-mir-499-5p, ccr-mir-499, ssa-mir-499b-5p, ssa-mir-499b-5p	UUAAGACUUGCAGUGAUGUUUA
dre-mir-27b-3p, fru-mir-27b, tni-mir-27b	UUCACAGUGGCUAAGUUCUGCA
pol-mir-140-3p, ipu-mir-140	ACCACAGGGUAGAACCACGGAC
fru-mir-7	UGGAAGACUAGUGAUUUUGUU
dre-mir-153c-5p	GUCAUUUUUGUGAUUUGCAGCU
ipu-mir-183	AUGGCACUGGUAGAAUUCACUG
dre-mir-25-3p, fru-mir-25, tni-mir-25, ccr-mir-25, ipu-mir-25, ssa-mir-25-3p, ssa-mir-25-3p	CAUUGCACUUGUCUCGGUCUGA
dre-mir-143, dre-mir-143, ipu-mir-143, ssa-mir-143-3p	UGAGAUGAAGCACUGUAGCUC
ola-mir-218a, ola-mir-218a	UUGUGCUUGAUCUAACCAUGU
dre-mir-9-5p, dre-mir-9-5p, fru-mir-9, tni-mir-9, fru-mir-9, tni-mir-9, ola-mir-9a-5p, ola-mir-9b-5p, ola-mir-9a-5p, ola-mir-9b-5p, pol-mir-9b-5p, ipu-mir-9, ipu-mir-9, ssa-mir-9a-5p, ssa-mir-9a-5p	UCUUUGGUUAUCUAGCUGUAUGA
ipu-mir-429a, ssa-mir-429-3p	UAAUACUGUCUGGUAAUGCCG
dre-mir-133b-3p	UUUGGUCCCCUUCAACCAGCUA
ccr-mir-9-5p, ssa-mir-9a-8-3p	UAAAGCUAGAUAACCGAAAGUA
dre-mir-181b-5p, dre-mir-181b-5p, fru-mir-181b, tni-mir-181b, tni-mir-181b, ipu-mir-181b, ipu-mir-181b, ssa-mir-181c-5p	AACAUUCAUUGCUGUCGGUGGG
ola-mir-16	UAGCAGCACGUAAAUAUUGGC
dre-mir-221-3p, fru-mir-221, tni-mir-221, ola-mir-221	AGCUACAUUGUCUGCUGGGUUUC
ipu-mir-30c	UGUAAACAUCCUACACUCUCAGCU
dre-mir-199-5p, dre-mir-199-5p, fru-mir-199, tni-mir-199, fru-mir-199, tni-mir-199, ccr-mir-199-5p, ipu-mir-199a-5p, ipu-mir-199a-5p, hhi-mir-199a, ssa-mir-199a-5p, ssa-mir-199a-5p	CCCAGUGUUCAGACUACCUGUUC
ipu-mir-132a, ssa-mir-132-5p, ssa-mir-132-5p	ACCGUGGCUUUAGAUUGUUACU
ssa-mir-16c-5p	UAGCAGCACGUAAAUAUUGGCG
ola-mir-200b	UAAUACUGCCUGGUAAUGAUG
dre-let-7f, ipu-let-7f	UGAGGUAGUAGAUUGUAUAGUU
dre-mir-223, fru-mir-223, tni-mir-223	UGUCAGUUUGUCAAAUACCCC
dre-mir-30e-5p	UGUAAACAUCCUUGACUGGAAG
dre-mir-217, fru-mir-217, tni-mir-217, ipu-mir-217	UACUGCAUCAGGAACUGAUUGG
dre-mir-214, fru-mir-214, tni-mir-214	ACAGCAGGCACAGACAGGCAG
dre-mir-15b-5p, ipu-mir-15b	UAGCAGCACAUCAUGGUUUGUA
dre-mir-7a, dre-mir-7a, tni-mir-7, ipu-mir-7a, ipu-mir-7a, ssa-mir-7a-5p, ssa-mir-7a-5p	UGGAAGACUAGUGAUUUUGUUGU
dre-mir-30e-3p, ipu-mir-30e, ssa-mir-30c-3p, ssa-mir-30c-3p, ssa-mir-30d-3p, ssa-mir-30d-3p	CUUUCAGUCGGAUGUUUGCAGC
ssa-mir-182-3p	UGGUUCUAGACUUGCCAACU
ola-let-7a-5p, ola-let-7a-5p	UGAGGUAGUAGGUUGUAUAGU
dre-let-7a, dre-let-7a, fru-let-7a, tni-let-7a, fru-let-7a, tni-let-7a, ola-let-7a, ola-let-7a, ccr-let-7a, ipu-let-7a, ipu-let-7a, ssa-let-7a-5p, ssa-let-7a-5p	UGAGGUAGUAGGUUGUAUAGUU
dre-mir-138-5p, fru-mir-138, tni-mir-138, ola-mir-138	AGCUGGUGUUGUGAAUCAGGCC
ola-mir-128	UCACAGUGAACCGGUCUCUU
ccr-mir-7a	UGGAAGACUAGUGAUUUUGUUGUU
dre-mir-192, fru-mir-192, tni-mir-192, ccr-mir-192, ipu-mir-192, ssa-mir-192a-5p, ssa-mir-192a-5p	AUGACCUAUGAAUUGACAGCC
ccr-mir-217	UACUGCAUCAGGAACUGAUUGGA
dre-mir-107a-3p, tni-mir-107	AGCAGCAUUGUACAGGGCUAUCA
dre-mir-20a-5p, fru-mir-20, tni-mir-20, ccr-mir-20a-5p, ssa-mir-20a-5p, ssa-mir-20a-5p	UAAAGUGCUUAUAGUGCAGGUAG
ssa-mir-1338-5p	AGGACUGUCCAACCUGAGAAU
dre-mir-1, dre-mir-1, fru-mir-1, tni-mir-1, pol-mir-1-3p, ccr-mir-1, hhi-mir-1, ssa-mir-1-3p, ssa-mir-1-3p	UGGAAUGUAAAGAAGUAUGUAU
dre-mir-92a-3p, dre-mir-92a-3p, fru-mir-92, tni-mir-92, fru-mir-92, tni-mir-92, ccr-mir-92a, ipu-mir-92a, ipu-mir-92a, ssa-mir-92a-3p, ssa-mir-92a-3p	UAUUGCACUUGUCCCGGCCUGU
ipu-mir-499, ipu-mir-499	UUAAGACUUGCAGUGAUGUUU
ipu-mir-24b, ssa-mir-24a-3p, ssa-mir-24a-3p	UGGCUCAGUUCAGCAGGAAC
dre-mir-124-3p, dre-mir-124-3p, fru-mir-124, tni-mir-124, fru-mir-124, tni-mir-124, pol-mir-124-3p	UAAGGCACGCGGUGAAUGCCAA
ssa-mir-19a-3p, ssa-mir-19a-3p	UGUGCAAAUCUAUGCAAAACUG
dre-mir-23a-3p, dre-mir-23a-3p, fru-mir-23a, tni-mir-23a, fru-mir-23a, tni-mir-23a, ola-mir-23a, ola-mir-23a, hhi-mir-23a	AUCACAUUGCCAGGGAUUUCCA
ccr-mir-140-3p, ssa-mir-140-3p	UACCACAGGGUAGAACCACGGA
dre-mir-27b-5p	AGAGCUUAGCUGAUUGGUGAACA
ola-mir-199a-3p, ola-mir-199a-3p, pol-mir-199a-3p, pol-mir-199a-3p	ACAGUAGUCUGCACAUUGGUUA
dre-mir-196a-5p, dre-mir-196a-5p, fru-mir-196a, tni-mir-196a, fru-mir-196a, tni-mir-196a, ccr-mir-196a, ssa-mir-196a-5p, ssa-mir-196a-5p	UAGGUAGUUUCAUGUUGUUGGG
dre-mir-375, dre-mir-375, fru-mir-375, tni-mir-375, ccr-mir-375, ssa-mir-375-3p, ssa-mir-375-3p, fru-mir-375	UUUGUUCGUUCGGCUCGCGUUA
ccr-mir-107, ipu-mir-107a, ssa-mir-107-3p	AGCAGCAUUGUACAGGGCUAUC
dre-mir-19b-3p, fru-mir-19b, tni-mir-19b	UGUGCAAAUCCAUGCAAAACUGA
dre-mir-103, fru-mir-103, tni-mir-103, fru-mir-107, ccr-mir-103, ipu-mir-103, ipu-mir-103, ssa-mir-103-3p	AGCAGCAUUGUACAGGGCUAUGA
ipu-mir-454b	UAGUGCAAUAUUGCUUAUAGGGU
fru-mir-212, tni-mir-212, dre-mir-212, ssa-mir-212a-3p, ssa-mir-212a-3p, ssa-mir-212b-3p, ssa-mir-212b-3p	UAACAGUCUACAGUCAUGGCU
dre-mir-129-3p, dre-mir-129-3p, ssa-mir-129-3p, ssa-mir-129-3p	AAGCCCUUACCCCAAAAAGCAU
ccr-mir-27a	UUCACAGUGGCUAAGUUCCGC
ipu-mir-181a, ipu-mir-181a	AACAUUCAACGCUGUCGGUGAG
ssa-mir-145-3p, ssa-mir-145-3p	AUUCCUGGAAAUACUGUUCUU
dre-mir-124-5p, dre-mir-124-5p, pol-mir-124-5p	CGUGUUCACAGCGGACCUUGAU
dre-mir-128-3p, dre-mir-128-3p, fru-mir-128, tni-mir-128, fru-mir-128, tni-mir-128	UCACAGUGAACCGGUCUCUUUU
pol-let-7b-3p, pol-let-7a-3p	CUAUACAACCUACUGCCUUCC
pol-mir-221-3p, ipu-mir-221, ipu-mir-221, ssa-mir-221-5p	AGCUACAUUGUCUGCUGGGUUU
ccr-mir-23a, ipu-mir-23a, ipu-mir-23a, ssa-mir-23a-3p, ssa-mir-23a-3p	AUCACAUUGCCAGGGAUUUCC
dre-mir-181a-3p, fru-mir-181a-3p, tni-mir-181a-3p, tni-mir-181a-3p, dre-mir-181a-3p, fru-mir-181a-3p	ACCAUCGACCGUUGAUUGUACC
dre-mir-10a-5p, ipu-mir-10a	UACCCUGUAGAUCCGAAUUUGU
dre-mir-19a-3p, fru-mir-19a, tni-mir-19a	UGUGCAAAUCUAUGCAAAACUGA
ssa-mir-183-5p, ssa-mir-183-5p	UAUGGCACUGGUAGAAUUCACU
ssa-mir-27b-5p, ssa-mir-27b-5p	AGAGCUUAGCUGAUUGGUGAAC
dre-mir-125a, dre-mir-125a, fru-mir-125a, tni-mir-125a, ola-mir-125a-5p, ipu-mir-125a, ipu-mir-125a	UCCCUGAGACCCUUAACCUGUG
ssa-mir-130b-3p, ssa-mir-130b-3p	CAGUGCAAUGUUAAAAGGGCA
ccr-mir-181b	AACAUUCAUUGCUGUCGGUGG
dre-mir-16b, fru-mir-16, tni-mir-16, ccr-mir-16b, ipu-mir-16b, ssa-mir-16a-5p, ssa-mir-16a-5p	UAGCAGCACGUAAAUAUUGGAG
ccr-mir-29b	UAGCACCAUUUGAAAUCAGUGUU
dre-mir-92b-3p, ccr-mir-92b, ipu-mir-92b, ssa-mir-92b-3p	UAUUGCACUCGUCCCGGCCUCC
dre-mir-145-5p	GUCCAGUUUUCCCAGGAAUCCC
dre-mir-133a-5p, dre-mir-133a-5p	AGCUGGUAAAAUGGAACCAAAU
ipu-mir-19a, ipu-mir-19a	AGUUUUGCAUAGUUGCACUAC
dre-mir-222a-3p, fru-mir-222, tni-mir-222, ssa-mir-222a-3p, ssa-mir-222a-3p	AGCUACAUCUGGCUACUGGGUCUC
ola-mir-1-3p, ola-mir-1-3p	UGGAAUGUAAAGAAGUAUGUA
ipu-mir-145, ssa-mir-145-5p, ssa-mir-145-5p	GUCCAGUUUUCCCAGGAAUCCCU
dre-mir-142a-3p	UGUAGUGUUUCCUACUUUAUGGA
dre-mir-455-5p, fru-mir-455, tni-mir-455, dre-mir-455-5p, ccr-mir-455, ipu-mir-455a, ssa-mir-455-5p	UAUGUGCCCUUGGACUACAUCG
ipu-mir-212, ipu-mir-212, ssa-mir-212b-5p, ssa-mir-212b-5p	ACCUUGGCUCUAGACUGCUUACU
dre-mir-17a-5p, dre-mir-17a-5p, fru-mir-17, tni-mir-17, fru-mir-17, tni-mir-17	CAAAGUGCUUACAGUGCAGGUA
dre-mir-137-5p, dre-mir-137-5p	ACGGGUAUUCUUGGGUGGAUAAUA
ssa-mir-727-3p, ssa-mir-727-3p	GUUGAGGCGAGUUGAAGACU
ccr-mir-139, ipu-mir-139, ssa-mir-139-5p, ssa-mir-139-5p	UCUACAGUGCAUGUGUCUCCAGU
dre-mir-1388-3p, ssa-mir-1338-3p	AUCUCAGGUUCGUCAGCCCAUG
dre-mir-187, fru-mir-187, tni-mir-187, dre-mir-187, hhi-mir-187	UCGUGUCUUGUGUUGCAGCC
dre-mir-126a-5p, dre-mir-126b-5p, ola-mir-126-5p, ccr-mir-126-5p, ipu-mir-126b, ssa-mir-126-5p, ssa-mir-126-5p	CAUUAUUACUUUUGGUACGCG
dre-mir-153a-3p, fru-mir-153a, tni-mir-153a, ssa-mir-153b-3p	UUGCAUAGUCACAAAAGUGAUC
dre-mir-142a-5p, fru-mir-142, tni-mir-142a, ssa-mir-142a-5p, ssa-mir-142a-5p	CAUAAAGUAGAAAGCACUACU
ccr-mir-301a, ipu-mir-301a, ssa-mir-301d-3p	CAGUGCAAUAGUAUUGUCAAAGC
ola-mir-199a-5p, ola-mir-199a-5p, pol-mir-199a-5p, pol-mir-199a-5p	CCCAGUGUUCAGACUACCUGUU
ssa-mir-33a-5p, ssa-mir-33a-5p, ssa-mir-33b-5p	GUGCAUUGUAGUUGCAUUGCA
ccr-mir-128, ipu-mir-128, ipu-mir-128, ssa-mir-128-3p, ssa-mir-128-3p	UCACAGUGAACCGGUCUCUUU
dre-mir-30b, fru-mir-30b, tni-mir-30b, ccr-mir-30b, ipu-mir-30b, ssa-mir-30e-5p, ssa-mir-30e-5p	UGUAAACAUCCUACACUCAGCU
ccr-mir-17-5p, ssa-mir-17-5p, ssa-mir-17-5p	CAAAGUGCUUACAGUGCAGGUAG
ssa-mir-222b-3p	AGCUACAUCUGGCUACUGGGUC
ola-mir-10b, ccr-mir-10b, ipu-mir-10b, ipu-mir-10b, ssa-mir-10b-5p, ssa-mir-10b-5p	UACCCUGUAGAACCGAAUUUGU
dre-mir-200a-3p, fru-mir-200a, tni-mir-200a	UAACACUGUCUGGUAACGAUGU
ccr-mir-133a-3p, ipu-mir-133a, ssa-mir-133a-3p, ssa-mir-133a-3p	UUGGUCCCCUUCAACCAGCUGU
ccr-mir-138	AGCUGGUGUUGUGAAUCAGGC
dre-mir-206-3p, dre-mir-206-3p, pol-mir-206-3p, ccr-mir-206, ipu-mir-206, ipu-mir-206, ssa-mir-206-3p	UGGAAUGUAAGGAAGUGUGUGG
ssa-mir-219a-5p, ssa-mir-219a-5p, ssa-mir-219b-5p, ssa-mir-219b-5p, ssa-mir-219c-5p, ssa-mir-219c-5p	UGAUUGUCCAAACGCAAUUCUUG
dre-mir-20b-5p	CAAAGUGCUCACAGUGCAGGUAG
ipu-mir-124a, ipu-mir-124a	UAAGGCACGCGGUGAAUGCC
dre-mir-133a-3p, dre-mir-133a-3p, fru-mir-133, tni-mir-133	UUUGGUCCCCUUCAACCAGCUG
dre-mir-183-5p, fru-mir-183, tni-mir-183, ccr-mir-183	UAUGGCACUGGUAGAAUUCACUG
dre-mir-125b-5p, dre-mir-125b-5p, fru-mir-125b, tni-mir-125b, ola-mir-125b, ola-mir-125b, ccr-mir-125b, ipu-mir-125b, ipu-mir-125b, ssa-mir-125a-5p, ssa-mir-125a-5p	UCCCUGAGACCCUAACUUGUGA
ssa-mir-2188-5p	AAGGUCCAACCUCACAUGUCCU
dre-mir-363-3p, ccr-mir-363	AAUUGCACGGUAUCCAUCUGUA
ccr-mir-142-3p, ccr-mir-142-3p	GUAGUGUUUCCUACUUUAUGG
dre-mir-181a-5p, fru-mir-181a-5p, tni-mir-181a-5p, tni-mir-181a-5p, dre-mir-181a-5p, fru-mir-181a-5p, ssa-mir-181a-5p, ssa-mir-181a-5p	AACAUUCAACGCUGUCGGUGAGU
ola-mir-30a-5p	UGUAAACAUCCUUGACUGG
dre-mir-96-5p, fru-mir-96, tni-mir-96, ccr-mir-96, ipu-mir-96, ssa-mir-96-5p, ssa-mir-96-5p	UUUGGCACUAGCACAUUUUUGCU
ssa-let-7a-4-3p, ssa-let-7a-5-3p	CUAUACAGUCUAUUGCCUUCCU
dre-mir-130c-3p, dre-mir-130c-3p, fru-mir-130, tni-mir-130, ccr-mir-130c	CAGUGCAAUAUUAAAAGGGCAU
ssa-mir-214-5p, ssa-mir-214-5p	UGCCUGUCUACACUUGCUGUGC
dre-mir-9-3p, dre-mir-9-3p	UAAAGCUAGAUAACCGAAAGU
dre-mir-122, fru-mir-122, tni-mir-122, pol-mir-122-5p, ssa-mir-122-5p, ssa-mir-122-5p	UGGAGUGUGACAAUGGUGUUUG
dre-mir-203a-3p, fru-mir-203, tni-mir-203, ola-mir-203, pol-mir-203-3p, ccr-mir-203a, ssa-mir-203a-3p, ssa-mir-203a-3p	GUGAAAUGUUUAGGACCACUUG
dre-mir-29b, dre-mir-29b, fru-mir-29b, tni-mir-29b, fru-mir-29b, tni-mir-29b, ola-mir-29b, ola-mir-29b	UAGCACCAUUUGAAAUCAGUGU
ccr-mir-9-3p	UCUUUGGUUAUCUAGCUGUAUG
ccr-mir-100	AACCCGUAGAUCCGAACUUGU
dre-let-7c-5p, dre-let-7c-5p, pol-let-7a-5p, ipu-let-7c, ipu-let-7c, hhi-let-7c, ssa-let-7c-5p, ssa-let-7c-5p	UGAGGUAGUAGGUUGUAUGGUU
ccr-mir-23b, ipu-mir-23b, ipu-mir-23b	AUCACAUUGCCAGGGAUUACC
dre-mir-205-5p, fru-mir-205, tni-mir-205, ccr-mir-205, ssa-mir-205b-5p, ssa-mir-205b-5p	UCCUUCAUUCCACCGGAGUCUG
ssa-mir-489-5p, ssa-mir-489-5p	UGGUCGUAUGUAUGACGUCAUU
ipu-mir-190a	UGAUAUGUUUGAUAUAUUAGGUU
dre-mir-210-3p, fru-mir-210, tni-mir-210	CUGUGCGUGUGACAGCGGCUAA
dre-mir-132-3p, dre-mir-132-3p, fru-mir-132, tni-mir-132, ccr-mir-132a, ipu-mir-132b, ssa-mir-132-3p, ssa-mir-132-3p	UAACAGUCUACAGCCAUGGUCG
dre-mir-458-3p, ipu-mir-458, ssa-mir-458-3p	AUAGCUCUUUGAAUGGUACUGC
ssa-mir-203b-5p	AGUGGUUCUUGACAGUUCAACA
ipu-mir-196a, ipu-mir-196a	UAGGUAGUUUCAUGUUGUUGGGA
dre-mir-338, dre-mir-338, fru-mir-338, tni-mir-338, ccr-mir-338, ipu-mir-338, ipu-mir-338, ssa-mir-338a-3p, ssa-mir-338a-3p	UCCAGCAUCAGUGAUUUUGUUG
dre-mir-99, dre-mir-99, ipu-mir-99a, ssa-mir-99-5p, ssa-mir-99-5p	AACCCGUAGAUCCGAUCUUGUG
dre-mir-34a, ccr-mir-34, ipu-mir-34a	UGGCAGUGUCUUAGCUGGUUGU
ssa-mir-142a-3p, ssa-mir-142a-3p	AGUGUUUCCUACUUUAUGGAUG
ola-mir-103, ola-mir-107, ola-mir-103	AGCAGCAUUGUACAGGGCUAU
ola-mir-133-5p, ola-mir-133-5p	AGCUGGUAAAAUGGAACCAAAUC
ssa-mir-137-3p, ssa-mir-137-3p	UUAUUGCUUGAGAAUACGCGUAG
dre-mir-221-5p	ACCUGGCAUACAAUGUAGAUUUCUGU
ola-mir-210-5p	AGCCACUGACUAACGCACAU
ssa-mir-129-3-3p	AAGCCCUUACCCCAAAAAGUAU
dre-mir-726	UUCACUACUAGCAGAACUCGG
ola-mir-18, ola-mir-18, ccr-mir-18a	UAAGGUGCAUCUAGUGCAGAUAG
dre-mir-100-5p, dre-mir-100-5p, fru-mir-100, tni-mir-100, ipu-mir-100, ipu-mir-100, ssa-mir-100a-5p, ssa-mir-100a-5p	AACCCGUAGAUCCGAACUUGUG
dre-mir-24, dre-mir-24, fru-mir-24-3p, tni-mir-24, fru-mir-24-3p, tni-mir-24, ola-mir-24a, ola-mir-24a, ccr-mir-24	UGGCUCAGUUCAGCAGGAACAG
fru-mir-489, tni-mir-489, dre-mir-489	AGUGACAUCAUAUGUACGGCUGC
ipu-mir-142, ipu-mir-142	GUAGUGUUUCCUACUUUAUGGA
dre-mir-153a-5p	GUCAUUUUUGUGAUGUUGCAGCU
dre-let-7b, fru-let-7b, tni-let-7b, pol-let-7b-5p, ccr-let-7b, ssa-let-7b-5p, ssa-let-7b-5p	UGAGGUAGUAGGUUGUGUGGUU
ccr-mir-129, ipu-mir-129, ipu-mir-129, ssa-mir-129-5p, ssa-mir-129-5p	CUUUUUGCGGUCUGGGCUUGC
dre-mir-129-5p, dre-mir-129-5p, fru-mir-129, tni-mir-129, fru-mir-129, tni-mir-129, hhi-mir-129b-5p, hhi-mir-129a	CUUUUUGCGGUCUGGGCUUGCU
dre-mir-139-5p	UCUACAGUGCAUGUGUCU
dre-mir-454b	UAGUGCAAUAUUGCUUAUAGGG
ssa-mir-30c-5p, ssa-mir-30c-5p	UGUAAACAUCCUUGACUGGAAGCU
dre-mir-144-3p, fru-mir-144, tni-mir-144	UACAGUAUAGAUGAUGUACU
ipu-mir-27b, ssa-mir-27b-3p, ssa-mir-27b-3p	UUCACAGUGGCUAAGUUCUGC
ssa-mir-143-5p	GGUGCAGUGCUGCAUCUCUGGU
dre-mir-140-5p, fru-mir-140, tni-mir-140, ola-mir-140-5p, pol-mir-140-5p, ccr-mir-140-5p, ssa-mir-140-5p	CAGUGGUUUUACCCUAUGGUAG
ssa-mir-130a-5p, ssa-mir-130a-5p	ACUCUUUCCCUGUUGCACUACU
ssa-mir-96-3p, ssa-mir-96-3p	CAAUCAUGUGUAGUGCCAAUAU
dre-mir-30d, fru-mir-30d, tni-mir-30d	UGUAAACAUCCCCGACUGGAAG
dre-mir-18a, fru-mir-18, tni-mir-18, ssa-mir-18b-5p	UAAGGUGCAUCUAGUGCAGAUA
ipu-mir-363	AAUUGCACGGUAUCCAUCUGUAA
dre-let-7i, fru-let-7i, tni-let-7i, ipu-let-7i, ssa-let-7i-5p, ssa-let-7i-5p	UGAGGUAGUAGUUUGUGCUGUU
ccr-mir-199-3p, ipu-mir-199a-3p, ipu-mir-199a-3p, ssa-mir-199a-3p, ssa-mir-199a-3p	ACAGUAGUCUGCACAUUGGUU
dre-mir-429a, fru-mir-429, tni-mir-429, ccr-mir-429	UAAUACUGUCUGGUAAUGCCGU
dre-mir-155, ccr-mir-155	UUAAUGCUAAUCGUGAUAGGGG
dre-let-7e, fru-let-7e, tni-let-7e, ipu-let-7e, ipu-let-7e, ssa-let-7e-5p, ssa-let-7e-5p	UGAGGUAGUAGAUUGAAUAGUU
ola-mir-101a-5p	UCAGUUAUCACAGUGCUGAUGC
ola-mir-181b-5p, ola-mir-181b-5p, hhi-mir-181b	AACAUUCAUUGCUGUCGGUGGGUU
ola-mir-30c, ssa-mir-30a-5p, ssa-mir-30a-5p	UGUAAACAUCCUACACUCUCAGC
ola-mir-1306	CCACCUCCCCUGCAAACGUCC
ssa-mir-29a-3p	UAGCACCAUUUGAAAUCAGU
ccr-mir-122, ipu-mir-122	UGGAGUGUGACAAUGGUGUUU
ssa-let-7a-3p, ssa-let-7a-3p	CUGUACAGCCUCCUAGCUUUCC
tni-mir-142b	CAUAAAGUAGAAAGCACUACUA
ssa-mir-106b-5p	AAAAGUGCUUACAGUGCAGGUA
ola-let-7c	UGAGGUAGUAGGUUGUAUGGU
ola-mir-27a	UUCACAGUGGCUAAGUUCCG
ola-mir-181a-5p, ola-mir-181a-5p	AACAUUCAACGCUGUCGGU
ola-mir-26, ola-mir-26, hhi-mir-26, hhi-mir-26	UUCAAGUAAUCCAGGAUAGGC
pol-mir-1-5p, ipu-mir-1, ssa-mir-1-4-5p	ACAUACUUCUUUAUAUGCCCAUA
ola-mir-1-5p, ola-mir-1-5p	ACAUACUUCUUUAUAUGCCCAU
dre-mir-23b, fru-mir-23b, tni-mir-23b	AUCACAUUGCCAGGGAUUACCA
dre-mir-200b-3p, fru-mir-200b, tni-mir-200b, ccr-mir-200b	UAAUACUGCCUGGUAAUGAUGA
ssa-mir-20b-5p	CAAAGUGCUCACAGUGCAGGUA
ccr-mir-182-3p	GUGGUUCUAGACUUGCCAACUA
ccr-mir-200a, ipu-mir-141, ipu-mir-200a	UAACACUGUCUGGUAACGAUG
ssa-mir-455-3p	GCAGUCCAUGGGCAUAUACACU
ola-mir-23b	AUCACAUUGCCAGGGAUUACCAC
dre-let-7c-3p, dre-let-7c-3p, dre-let-7d-3p, dre-let-7d-3p, pol-let-7d-3p, ssa-let-7c-3p, ssa-let-7c-3p, ssa-let-7d-3p, ssa-let-7d-3p	CUGUACAACCUUCUAGCUUUCC
dre-mir-210-5p	AGCCACUGACUAACGCACAUUG
ipu-mir-200b, ssa-mir-200a-3p, ssa-mir-200a-3p	UAAUACUGCCUGGUAAUGAUGAU
dre-mir-1788-3p, ssa-mir-1788-3p	CAGGCAGCUAAAGCAAGUCUG
dre-mir-499-3p, ssa-mir-499b-3p, ssa-mir-499b-3p	AACAUCACUUUAAGUCUGUGCU
ssa-let-7f-3p	CUAUACAAUCUAUUGCCUUCCC
dre-mir-130a, ccr-mir-130a	CAGUGCAAUGUUAAAAGGGCAU
dre-mir-199-3p, dre-mir-199-3p	UACAGUAGUCUGCACAUUGGUU
dre-mir-145-3p	GGAUUCCUGGAAAUACUGUUCU
ola-mir-338-3p, ola-mir-338-3p	UCCAGCAUCAGUGAUUUUGUU
dre-mir-144-5p	GGAUAUCAUCGUAUACUGUAAGU
hhi-mir-182	UUUGGCAAUGGUAGAACUCACACUG
ssa-mir-155-5p, ssa-mir-155-5p	UUAAUGCUAAUCGUGAUAGGGGU
dre-mir-26a-5p, dre-mir-26a-5p, fru-mir-26, tni-mir-26, ccr-mir-26a, ipu-mir-26a, ipu-mir-26a, ssa-mir-26a-5p, ssa-mir-26a-5p	UUCAAGUAAUCCAGGAUAGGCU
ola-mir-101a-3p	GUACAGUACUGUGAUAACUGA
dre-mir-200a-5p	CAUCUUACCGGACAGUGCUGGA
hhi-mir-301	CAGUGCAAUAGUAUUGUCAAAGCA
ccr-mir-15b	UAGCAGCACAUCAUGGUUUGU
ccr-mir-137, ipu-mir-137	UUAUUGCUUAAGAAUACGCGUAG
pol-mir-221-5p	ACCUGGCAUACAAUGUAGAUUU
dre-mir-182-5p, pol-mir-182-5p, ipu-mir-182, ssa-mir-182-5p	UUUGGCAAUGGUAGAACUCACA
pol-mir-133-5p, ssa-mir-133b-5p, ssa-mir-133b-5p	GCUGGUCAAACGGAACCAAGUC
ccr-let-7i	UGAGGUAGUAGUUUGUGCUGU
dre-mir-182-3p, fru-mir-182, tni-mir-182, pol-mir-182-3p	UGGUUCUAGACUUGCCAACUA
dre-mir-130b, ccr-mir-130b	CAGUGCAAUAAUGAAAGGGCAU
ccr-mir-99	AACCCGUAGAUCCGAUCUUGU
ola-mir-125c	UCCCUGAGACCCUAACUUGUGAC
dre-mir-29a, fru-mir-29a, tni-mir-29a, fru-mir-29a, tni-mir-29a, ccr-mir-29a, ssa-mir-29b-3p, ssa-mir-29b-3p	UAGCACCAUUUGAAAUCGGUUA
dre-mir-16a, ccr-mir-16a, ssa-mir-16b-5p	UAGCAGCACGUAAAUAUUGGUG
ssa-mir-128-4-5p	GGGGGCCGUUACACUGUAAGA
ssa-mir-19c-3p, ssa-mir-19c-3p	UGUGCAAAUCCAUGCAAAACUG
dre-mir-456, ipu-mir-456, ssa-mir-456-3p, ssa-mir-456-3p	CAGGCUGGUUAGAUGGUUGUCA
dre-mir-218a, dre-mir-218a, fru-mir-218a, tni-mir-218a, fru-mir-218a, tni-mir-218a, ccr-mir-218a, ssa-mir-218-5p, ssa-mir-218-5p	UUGUGCUUGAUCUAACCAUGUG
ipu-mir-138, ipu-mir-138, ssa-mir-138-5p, ssa-mir-138-5p	AGCUGGUGUUGUGAAUCAGGCCG
ssa-mir-200b-3p, ssa-mir-200b-3p	UAACACUGUCUGGUAACGAUGUU
ssa-mir-107-5p	AGCUUCUUUACAGUGUUGCCUUG
dre-mir-10b-5p, dre-mir-10b-5p, fru-mir-10b, tni-mir-10b, fru-mir-10b, tni-mir-10b	UACCCUGUAGAACCGAAUUUGUG
ssa-mir-9a-4-3p, ssa-mir-9a-5-3p	AUAAAGCUAGAUAACCGAAAGU
ola-mir-196a	UAGGUAGUUUCAUGUUGUUGG
ssa-mir-29c-3p	UAGCACCAUUUGAAAUCAGUUA
ola-mir-206	UGGAAUGUAAGGAAGUGUGUG
ssa-mir-30b-5p	UGUAAACAUCCCCGACUGGAAGCU
ssa-let-7e-3p, ssa-let-7e-3p	CUAUACAAUCUACUGUCUUUCC
dre-mir-190a, fru-mir-190, tni-mir-190	UGAUAUGUUUGAUAUAUUAGGU
dre-mir-204-5p, dre-mir-204-5p, fru-mir-204a, tni-mir-204a, ipu-mir-204, ipu-mir-204, ssa-mir-204-5p, ssa-mir-204-5p	UUCCCUUUGUCAUCCUAUGCCU
dre-mir-101a, fru-mir-101a, tni-mir-101a, ccr-mir-101a, ipu-mir-101a, ssa-mir-101a-3p, ssa-mir-101a-3p	UACAGUACUGUGAUAACUGAAG
ola-let-7b, ola-let-7b, ipu-let-7b, ipu-let-7b	UGAGGUAGUAGGUUGUGUGGU
dre-mir-130c-5p, dre-mir-130c-5p	GCCCUUUUUCUGUUGUACUACU
ssa-mir-499a-5p	UUAAGACUUGUAGUGAUGUUU
dre-mir-193a-3p, dre-mir-193a-3p, fru-mir-193, tni-mir-193, ccr-mir-193a	AACUGGCCUACAAAGUCCCAGU
pol-mir-133-3p, ipu-mir-133b, ssa-mir-133b-3p, ssa-mir-133b-3p	UUUGGUCCCCUUCAACCAGCU
dre-mir-135a, ipu-mir-135a	UAUGGCUUUUUAUUCCUAUGUGA
dre-mir-451	AAACCGUUACCAUUACUGAGUU
dre-mir-216a, ipu-mir-216a, ssa-mir-216b-5p	UAAUCUCAGCUGGCAACUGUGA
ccr-mir-214	UACAGCAGGCACAGACAGG
ssa-mir-190a-3p	ACUAUAUAUCAAACAUAUUCCU
dre-mir-26b, ipu-mir-26b, ssa-mir-26b-5p	UUCAAGUAAUCCAGGAUAGGUU
ccr-mir-190	UGAUAUGUUUGAUAUAUUAGG
dre-mir-140-3p	UACCACAGGGUAGAACCACGGAC
ssa-mir-135c-5p, ssa-mir-135c-5p	UAUGGCUUUUUAUUCCUACGUGA
dre-mir-365, dre-mir-365, fru-mir-365, tni-mir-365, ccr-mir-365, ssa-mir-365-3p, ssa-mir-365-3p	UAAUGCCCCUAAAAAUCCUUAU
dre-mir-1306	CCACCUCCCCUGCAAACGUCCA
ccr-mir-7b, ipu-mir-7b	UGGAAGACUUGUGAUUUUGUUGU
ipu-mir-205	UCCUUCAUUCCACCGGAGUCUGU
dre-mir-194a, fru-mir-194, tni-mir-194	UGUAACAGCAACUCCAUGUGG
