# Supplementary material for: Evolutionary divergence of 3’ UTRs in cichlid fishes
Source: BMC Genomics. 2018 Jun 5;19:433. doi: 10.1186/s12864-018-4821-8 (PMC5987618; doi:10.1186/s12864-018-4821-8)
Supplement: Supplementary file 6 — Table S5. Predicted miRNA targets in the focal nine teleost fish species. (XLSX 11 kb) [file 12864_2018_4821_MOESM6_ESM.xlsx]

## Sheet: Sheet1
Table S5. Predicted miRNA targets in the focal nine teleost fish species.
Species		mRNA					miRNA targets
		Total mRNAs	mRNAs containing miRNA targets	percentage of mRNAs containing miRNA targets	mRNAs containing multiple miRNA targets	percentage of mRNAs containing multiple miRNA targets	Total miRNA targets	miRNA targets per mRNA
non-cichlids	Poecilia formosa	24901	13560	0.544556	10700	0.429702	62576	4.61475
	Oryzias latipes	21979	11153	0.507439	8353	0.380045	45114	4.04501
	Astyanax mexicanus	22920	10502	0.458202	7934	0.346161	42611	4.05742
	Danio rerio	25866	12556	0.485425	9641	0.372729	52825	4.20715
cichlids	Pundamilia nyererei	22358	12881	0.576125	10414	0.465784	65949	5.11987
	Maylandia zebra	23910	14764	0.617482	12120	0.506901	79303	5.37138
	Neolamprologus brichardi	21921	11451	0.522376	9147	0.417271	55997	4.89014
	Haplochromis burtoni	23089	14788	0.640478	12232	0.529776	83210	5.62686
	Oreochromis niloticus	25191	15296	0.607201	12542	0.497876	83181	5.43809
