# Supplementary material for: Evolutionary divergence of 3’ UTRs in cichlid fishes
Source: BMC Genomics. 2018 Jun 5;19:433. doi: 10.1186/s12864-018-4821-8 (PMC5987618; doi:10.1186/s12864-018-4821-8)
Supplement: Supplementary file 7 — Table S6. GO annotations of the selected genes with relatively longest and fastest-evolving 3’ UTRs in cichlid fishes. (XLSX 35 kb) [file 12864_2018_4821_MOESM7_ESM.xlsx]

## Sheet: GO annotations with D. rerio
Table S6. GO annotations of the selected genes with relatively longest and fastest-evolving 3’ UTRs in cichlid fishes.
Danio_ID	Gene stable ID	Protein stable ID	Gene name	Gene description	Length	Rate
Danrer.rna36382	ENSDARG00000008502	ENSDARP00000004926	pno1	partner of NOB1 homolog [Source:ZFIN;Acc:ZDB-GENE-040426-1419]	YES	YES
Danrer.rna29592	ENSDARG00000005128	ENSDARP00000006173	rnaseh2b	ribonuclease H2, subunit B [Source:ZFIN;Acc:ZDB-GENE-040426-1090]	YES	YES
Danrer.rna46144	ENSDARG00000006840	ENSDARP00000007584	gnmt	glycine N-methyltransferase [Source:ZFIN;Acc:ZDB-GENE-040227-1]	YES	YES
Danrer.rna23	ENSDARG00000013802	ENSDARP00000009441	pcid2	PCI domain containing 2 [Source:ZFIN;Acc:ZDB-GENE-041114-79]	YES	YES
Danrer.rna51322	ENSDARG00000002894	ENSDARP00000010975	aven	apoptosis, caspase activation inhibitor [Source:ZFIN;Acc:ZDB-GENE-041001-171]	YES	YES
Danrer.rna60767	ENSDARG00000018681	ENSDARP00000011636	saal1	serum amyloid A-like 1 [Source:ZFIN;Acc:ZDB-GENE-040426-725]	YES	YES
Danrer.rna4039	ENSDARG00000018106	ENSDARP00000016277	eif2b3	eukaryotic translation initiation factor 2B, subunit 3 gamma [Source:ZFIN;Acc:ZDB-GENE-040426-1039]	YES	YES
Danrer.rna61604	ENSDARG00000018061	ENSDARP00000017787	neil1	nei-like DNA glycosylase 1 [Source:ZFIN;Acc:ZDB-GENE-040426-994]	YES	YES
Danrer.rna18087	ENSDARG00000004130	ENSDARP00000019792	mvk	mevalonate kinase [Source:ZFIN;Acc:ZDB-GENE-041114-37]	YES	YES
Danrer.rna2016	ENSDARG00000010078	ENSDARP00000023984	nup133	nucleoporin 133 [Source:ZFIN;Acc:ZDB-GENE-040426-2941]	YES	YES
Danrer.rna22487	ENSDARG00000027938	ENSDARP00000035402	rad18	RAD18 E3 ubiquitin protein ligase [Source:ZFIN;Acc:ZDB-GENE-040426-745]	YES	YES
Danrer.rna45064	ENSDARG00000056235	ENSDARP00000038215	smndc1	survival motor neuron domain containing 1 [Source:ZFIN;Acc:ZDB-GENE-030131-614]	YES	YES
Danrer.rna6931	ENSDARG00000027182	ENSDARP00000038815	rnf25	ring finger protein 25 [Source:ZFIN;Acc:ZDB-GENE-040426-1581]	YES	YES
Danrer.rna1905	ENSDARG00000018891	ENSDARP00000045893	rnaseh2a	ribonuclease H2, subunit A [Source:ZFIN;Acc:ZDB-GENE-040426-976]	YES	YES
Danrer.rna50794	ENSDARG00000034600	ENSDARP00000047623	tmem165	transmembrane protein 165 [Source:ZFIN;Acc:ZDB-GENE-030131-3222]	YES	YES
Danrer.rna46160	ENSDARG00000008805	ENSDARP00000047856	orc3	origin recognition complex, subunit 3 [Source:ZFIN;Acc:ZDB-GENE-030131-6247]	YES	YES
Danrer.rna49733	ENSDARG00000033754	ENSDARP00000049146	rbm48	RNA binding motif protein 48 [Source:ZFIN;Acc:ZDB-GENE-060328-1]	YES	YES
Danrer.rna3594	ENSDARG00000035862	ENSDARP00000052066	insl3	insulin-like 3 (Leydig cell) [Source:ZFIN;Acc:ZDB-GENE-050310-5]	YES	YES
Danrer.rna49154	ENSDARG00000036158	ENSDARP00000052502	nudcd1	NudC domain containing 1 [Source:ZFIN;Acc:ZDB-GENE-050522-483]	YES	YES
Danrer.rna41087	ENSDARG00000040559	ENSDARP00000059353	rad1	RAD1 homolog (S. pombe) [Source:ZFIN;Acc:ZDB-GENE-040426-1873]	YES	YES
Danrer.rna31056	ENSDARG00000043732	ENSDARP00000064214	cops4	COP9 constitutive photomorphogenic homolog subunit 4 (Arabidopsis) [Source:ZFIN;Acc:ZDB-GENE-030131-4317]	YES	YES
Danrer.rna45334	ENSDARG00000044093	ENSDARP00000064738	rpl13a	ribosomal protein L13a [Source:ZFIN;Acc:ZDB-GENE-030131-168]	YES	YES
Danrer.rna56421	ENSDARG00000055787	ENSDARP00000072635	dzank1	double zinc ribbon and ankyrin repeat domains 1 [Source:ZFIN;Acc:ZDB-GENE-051113-296]	YES	YES
Danrer.rna53056	ENSDARG00000057635	ENSDARP00000074797	wdr34	WD repeat domain 34 [Source:ZFIN;Acc:ZDB-GENE-070928-9]	YES	YES
Danrer.rna33204	ENSDARG00000058220	ENSDARP00000075497	tada3l	transcriptional adaptor 3 (NGG1 homolog, yeast)-like [Source:ZFIN;Acc:ZDB-GENE-030131-6725]	YES	YES
Danrer.rna52940	ENSDARG00000067979	ENSDARP00000086268	gtf3c5	general transcription factor IIIC, polypeptide 5 [Source:ZFIN;Acc:ZDB-GENE-060810-66]	YES	YES
Danrer.rna39851	ENSDARG00000063663	ENSDARP00000087664	clp1	cleavage and polyadenylation factor I subunit 1 [Source:ZFIN;Acc:ZDB-GENE-030131-5306]	YES	YES
Danrer.rna47040	ENSDARG00000069240	ENSDARP00000091379	zgc:162898	zgc:162898 [Source:ZFIN;Acc:ZDB-GENE-070410-107]	YES	YES
Danrer.rna26031	ENSDARG00000058451	ENSDARP00000091899	rpl6	ribosomal protein L6 [Source:ZFIN;Acc:ZDB-GENE-030131-8671]	YES	YES
Danrer.rna29206	ENSDARG00000069850	ENSDARP00000092761	mrpl30	mitochondrial ribosomal protein L30 [Source:ZFIN;Acc:ZDB-GENE-050522-240]	YES	YES
Danrer.rna51190	ENSDARG00000026629	ENSDARP00000094011	gmds	GDP-mannose 4,6-dehydratase [Source:ZFIN;Acc:ZDB-GENE-050419-45]	YES	YES
Danrer.rna59373	ENSDARG00000071594	ENSDARP00000096733	TIMM21	si:dkey-118j18.1 [Source:ZFIN;Acc:ZDB-GENE-120709-89]	YES	YES
Danrer.rna50264	ENSDARG00000078606	ENSDARP00000099031	zgc:194224	zgc:194224 [Source:ZFIN;Acc:ZDB-GENE-081022-79]	YES	YES
Danrer.rna6163	ENSDARG00000077291	ENSDARP00000101605	rps2	ribosomal protein S2 [Source:ZFIN;Acc:ZDB-GENE-040426-2454]	YES	YES
Danrer.rna29468	ENSDARG00000075033	ENSDARP00000101684	GTPBP8	si:rp71-84d19.3 [Source:ZFIN;Acc:ZDB-GENE-070912-719]	YES	YES
Danrer.rna2673	ENSDARG00000088246	ENSDARP00000105643	thoc1	THO complex 1 [Source:ZFIN;Acc:ZDB-GENE-030826-9]	YES	YES
Danrer.rna21294	ENSDARG00000022599	ENSDARP00000110484	dnpep	aspartyl aminopeptidase [Source:ZFIN;Acc:ZDB-GENE-040426-852]	YES	YES
Danrer.rna43444	ENSDARG00000074691	ENSDARP00000115566	mms22l	MMS22-like, DNA repair protein [Source:ZFIN;Acc:ZDB-GENE-030131-3869]	YES	YES
Danrer.rna50215	ENSDARG00000029157	ENSDARP00000116237	med23	mediator complex subunit 23 [Source:ZFIN;Acc:ZDB-GENE-040724-82]	YES	YES
Danrer.rna38567	ENSDARG00000003693	ENSDARP00000123163	hars	histidyl-tRNA synthetase [Source:ZFIN;Acc:ZDB-GENE-040912-152]	YES	YES
Danrer.rna52533	ENSDARG00000015153	ENSDARP00000126101	wdr91	WD repeat domain 91 [Source:ZFIN;Acc:ZDB-GENE-050113-2]	YES	YES
Danrer.rna61602	ENSDARG00000079835	ENSDARP00000127888	man2c1	mannosidase, alpha, class 2C, member 1 [Source:ZFIN;Acc:ZDB-GENE-101103-4]	YES	YES
Danrer.rna34316	ENSDARG00000098458	ENSDARP00000130509	RPL37A	zgc:171772 [Source:ZFIN;Acc:ZDB-GENE-070928-31]	YES	YES
Danrer.rna6908	ENSDARG00000037958	ENSDARP00000139361	nosip	nitric oxide synthase interacting protein [Source:ZFIN;Acc:ZDB-GENE-041114-146]	YES	YES
Danrer.rna28083	ENSDARG00000018653	ENSDARP00000140722	acot7	acyl-CoA thioesterase 7 [Source:ZFIN;Acc:ZDB-GENE-040912-42]	YES	YES
Danrer.rna55062	ENSDARG00000100588	ENSDARP00000141617	rpl36	ribosomal protein L36 [Source:ZFIN;Acc:ZDB-GENE-040622-2]	YES	YES
Danrer.rna22410	ENSDARG00000017657	ENSDARP00000012989	zgc:112163	zgc:112163 [Source:ZFIN;Acc:ZDB-GENE-050417-227]		YES
Danrer.rna60697	ENSDARG00000008395	ENSDARP00000016305	snupn	snurportin 1 [Source:ZFIN;Acc:ZDB-GENE-030131-3464]		YES
Danrer.rna3677	ENSDARG00000021120	ENSDARP00000016349	ndc1	NDC1 transmembrane nucleoporin [Source:ZFIN;Acc:ZDB-GENE-030131-7176]		YES
Danrer.rna20093	ENSDARG00000012840	ENSDARP00000017149	alg9	ALG9, alpha-1,2-mannosyltransferase [Source:ZFIN;Acc:ZDB-GENE-040426-1270]		YES
Danrer.rna25219	ENSDARG00000018241	ENSDARP00000017863	mfap1	microfibrillar-associated protein 1 [Source:ZFIN;Acc:ZDB-GENE-040426-1075]		YES
Danrer.rna23842	ENSDARG00000013329	ENSDARP00000021151	ttc5	tetratricopeptide repeat domain 5 [Source:ZFIN;Acc:ZDB-GENE-050417-137]		YES
Danrer.rna20150	ENSDARG00000003235	ENSDARP00000025718	nup88	nucleoporin 88 [Source:ZFIN;Acc:ZDB-GENE-050522-297]		YES
Danrer.rna22804	ENSDARG00000024669	ENSDARP00000038323	oser1	oxidative stress responsive serine-rich 1 [Source:ZFIN;Acc:ZDB-GENE-040426-1325]		YES
Danrer.rna25767	ENSDARG00000033861	ENSDARP00000042491	sepsecs	Sep (O-phosphoserine) tRNA:Sec (selenocysteine) tRNA synthase [Source:ZFIN;Acc:ZDB-GENE-040426-859]		YES
Danrer.rna22991	ENSDARG00000031388	ENSDARP00000042594	dctn2	dynactin 2 (p50) [Source:ZFIN;Acc:ZDB-GENE-040426-1279]		YES
Danrer.rna20194	ENSDARG00000035148	ENSDARP00000050909	orai2	ORAI calcium release-activated calcium modulator 2 [Source:ZFIN;Acc:ZDB-GENE-060531-127]		YES
Danrer.rna34795	ENSDARG00000020041	ENSDARP00000052536	zgc:163107	zgc:163107 [Source:ZFIN;Acc:ZDB-GENE-070521-7]		YES
Danrer.rna44479	ENSDARG00000038000	ENSDARP00000055384	crls1	cardiolipin synthase 1 [Source:ZFIN;Acc:ZDB-GENE-040426-2519]		YES
Danrer.rna47726	ENSDARG00000040440	ENSDARP00000059193	snrpd2	small nuclear ribonucleoprotein D2 polypeptide [Source:ZFIN;Acc:ZDB-GENE-040914-10]		YES
Danrer.rna30984	ENSDARG00000044255	ENSDARP00000064974	rbm18	RNA binding motif protein 18 [Source:ZFIN;Acc:ZDB-GENE-040426-1764]		YES
Danrer.rna19279	ENSDARG00000054606	ENSDARP00000071305	mrpl1	mitochondrial ribosomal protein L1 [Source:ZFIN;Acc:ZDB-GENE-060526-311]		YES
Danrer.rna47633	ENSDARG00000068404	ENSDARP00000072516	tbcb	tubulin folding cofactor B [Source:ZFIN;Acc:ZDB-GENE-030131-9296]		YES
Danrer.rna47022	ENSDARG00000057100	ENSDARP00000074147	zwilch	zwilch kinetochore protein [Source:ZFIN;Acc:ZDB-GENE-050420-101]		YES
Danrer.rna39694	ENSDARG00000057272	ENSDARP00000074317	slc30a9	solute carrier family 30 (zinc transporter), member 9 [Source:ZFIN;Acc:ZDB-GENE-040724-254]		YES
Danrer.rna57393	ENSDARG00000058212	ENSDARP00000075481	ndnl2	necdin-like 2 [Source:ZFIN;Acc:ZDB-GENE-031107-3]		YES
Danrer.rna58438	ENSDARG00000076486	ENSDARP00000077082	acp1	acid phosphatase 1, soluble [Source:ZFIN;Acc:ZDB-GENE-050327-12]		YES
Danrer.rna30649	ENSDARG00000060392	ENSDARP00000079466	ash2l	ash2 (absent, small, or homeotic)-like (Drosophila) [Source:ZFIN;Acc:ZDB-GENE-030131-494]		YES
Danrer.rna59210	ENSDARG00000063588	ENSDARP00000087478	uba5	ubiquitin-like modifier activating enzyme 5 [Source:ZFIN;Acc:ZDB-GENE-031112-2]		YES
Danrer.rna42552	ENSDARG00000069545	ENSDARP00000092078	atg12	ATG12 autophagy related 12 homolog (S. cerevisiae) [Source:ZFIN;Acc:ZDB-GENE-071205-7]		YES
Danrer.rna53670	ENSDARG00000004937	ENSDARP00000092527	skp2	S-phase kinase-associated protein 2, E3 ubiquitin protein ligase [Source:ZFIN;Acc:ZDB-GENE-030219-158]		YES
Danrer.rna36512	ENSDARG00000024561	ENSDARP00000093426	nolc1	nucleolar and coiled-body phosphoprotein 1 [Source:ZFIN;Acc:ZDB-GENE-030131-6349]		YES
Danrer.rna30961	ENSDARG00000077202	ENSDARP00000100305	mocs2	molybdenum cofactor synthesis 2 [Source:ZFIN;Acc:ZDB-GENE-110411-53]		YES
Danrer.rna29320	ENSDARG00000062549	ENSDARP00000101918	acmsd	aminocarboxymuconate semialdehyde decarboxylase [Source:ZFIN;Acc:ZDB-GENE-070410-103]		YES
Danrer.rna36374	ENSDARG00000074919	ENSDARP00000102914	CU929052.1			YES
Danrer.rna42282	ENSDARG00000079881	ENSDARP00000102984	tcaim	T-cell activation inhibitor, mitochondrial [Source:ZFIN;Acc:ZDB-GENE-160113-67]		YES
Danrer.rna56796	ENSDARG00000087299	ENSDARP00000107015	armc9	armadillo repeat containing 9 [Source:ZFIN;Acc:ZDB-GENE-100922-67]		YES
Danrer.rna43396	ENSDARG00000011405	ENSDARP00000108965	rps9	ribosomal protein S9 [Source:ZFIN;Acc:ZDB-GENE-010724-15]		YES
Danrer.rna55906	ENSDARG00000042799	ENSDARP00000110144	atpaf1	ATP synthase mitochondrial F1 complex assembly factor 1 [Source:ZFIN;Acc:ZDB-GENE-030219-10]		YES
Danrer.rna38076	ENSDARG00000030440	ENSDARP00000112113	rsrp1	arginine/serine-rich protein 1 [Source:ZFIN;Acc:ZDB-GENE-060616-210]		YES
Danrer.rna3843	ENSDARG00000006370	ENSDARP00000113453	atp6v1h	ATPase, H+ transporting, lysosomal V1 subunit H [Source:ZFIN;Acc:ZDB-GENE-021219-2]		YES
Danrer.rna43437	ENSDARG00000015930	ENSDARP00000114811	rwdd1	RWD domain containing 1 [Source:ZFIN;Acc:ZDB-GENE-040718-270]		YES
Danrer.rna18553	ENSDARG00000035573	ENSDARP00000116918	AK6	zgc:86811 [Source:ZFIN;Acc:ZDB-GENE-040625-113]		YES
Danrer.rna45984	ENSDARG00000070589	ENSDARP00000118462	mrpl35	mitochondrial ribosomal protein L35 [Source:ZFIN;Acc:ZDB-GENE-060929-1082]		YES
Danrer.rna7800	ENSDARG00000038768	ENSDARP00000129769	mrpl12	mitochondrial ribosomal protein L12 [Source:ZFIN;Acc:ZDB-GENE-050417-187]		YES
Danrer.rna42810	ENSDARG00000099846	ENSDARP00000130559	si:ch211-154o6.3	si:ch211-154o6.3 [Source:ZFIN;Acc:ZDB-GENE-030131-1030]		YES
Danrer.rna62578	ENSDARG00000100461	ENSDARP00000131544	CABZ01078737.1			YES
Danrer.rna54620	ENSDARG00000098242	ENSDARP00000133727	brcc3	BRCA1/BRCA2-containing complex, subunit 3 [Source:ZFIN;Acc:ZDB-GENE-100215-1]		YES
Danrer.rna62074	ENSDARG00000101560	ENSDARP00000134179	psma1	proteasome subunit alpha 1 [Source:ZFIN;Acc:ZDB-GENE-040801-15]		YES
Danrer.rna45373	ENSDARG00000078130	ENSDARP00000134574	CR391986.1			YES
Danrer.rna61644	ENSDARG00000061899	ENSDARP00000134606	iqub	IQ motif and ubiquitin domain containing [Source:ZFIN;Acc:ZDB-GENE-110421-1]		YES
Danrer.rna25338	ENSDARG00000098074	ENSDARP00000136535	trip4	thyroid hormone receptor interactor 4 [Source:ZFIN;Acc:ZDB-GENE-040724-92]		YES
Danrer.rna52743	ENSDARG00000104517	ENSDARP00000139018	uqcr10	ubiquinol-cytochrome c reductase, complex III subunit X [Source:ZFIN;Acc:ZDB-GENE-170406-3]		YES
Danrer.rna46885	ENSDARG00000069037	ENSDARP00000139709	akip1	A kinase (PRKA) interacting protein 1 [Source:ZFIN;Acc:ZDB-GENE-030829-24]		YES
Danrer.rna45921	ENSDARG00000104031	ENSDARP00000140275	mrpl33	mitochondrial ribosomal protein L33 [Source:ZFIN;Acc:ZDB-GENE-040914-42]		YES
Danrer.rna54715	ENSDARG00000100252	ENSDARP00000140388	capzb	capping protein (actin filament) muscle Z-line, beta [Source:ZFIN;Acc:ZDB-GENE-030131-7023]		YES
Danrer.rna52413	ENSDARG00000098059	ENSDARP00000141034	fkbp3	FK506 binding protein 3 [Source:ZFIN;Acc:ZDB-GENE-030616-419]		YES
Danrer.rna52871	ENSDARG00000105117	ENSDARP00000142023	sdad1	SDA1 domain containing 1 [Source:ZFIN;Acc:ZDB-GENE-021213-1]		YES
Danrer.rna58751	ENSDARG00000090152	ENSDARP00000144483	anapc10	anaphase promoting complex subunit 10 [Source:ZFIN;Acc:ZDB-GENE-060224-2]		YES
Danrer.rna26739	ENSDARG00000003564	ENSDARP00000011317	dohh	deoxyhypusine hydroxylase/monooxygenase [Source:ZFIN;Acc:ZDB-GENE-030131-451]	YES
Danrer.rna46789	ENSDARG00000013950	ENSDARP00000013949	pdf	peptide deformylase (mitochondrial) [Source:ZFIN;Acc:ZDB-GENE-050913-42]	YES
Danrer.rna59123	ENSDARG00000013933	ENSDARP00000019152	XRCC2	X-ray repair cross complementing 2 [Source:HGNC Symbol;Acc:HGNC:12829]	YES
Danrer.rna48484	ENSDARG00000019222	ENSDARP00000024527	mrpl24	mitochondrial ribosomal protein L24 [Source:ZFIN;Acc:ZDB-GENE-040718-98]	YES
Danrer.rna43295	ENSDARG00000003027	ENSDARP00000026288	scnm1	sodium channel modifier 1 [Source:ZFIN;Acc:ZDB-GENE-030131-415]	YES
Danrer.rna45669	ENSDARG00000019338	ENSDARP00000027022	adprhl2	ADP-ribosylhydrolase like 2 [Source:ZFIN;Acc:ZDB-GENE-040912-85]	YES
Danrer.rna20706	ENSDARG00000036613	ENSDARP00000053182	tab1	TGF-beta activated kinase 1/MAP3K7 binding protein 1 [Source:ZFIN;Acc:ZDB-GENE-060628-1]	YES
Danrer.rna7017	ENSDARG00000037906	ENSDARP00000055247	alkbh7	alkB homolog 7 [Source:ZFIN;Acc:ZDB-GENE-050417-78]	YES
Danrer.rna2700	ENSDARG00000063446	ENSDARP00000055617	iba57	IBA57 homolog, iron-sulfur cluster assembly [Source:ZFIN;Acc:ZDB-GENE-060929-712]	YES
Danrer.rna36630	ENSDARG00000039719	ENSDARP00000058055	mrps26	mitochondrial ribosomal protein S26 [Source:ZFIN;Acc:ZDB-GENE-040718-115]	YES
Danrer.rna29173	ENSDARG00000040584	ENSDARP00000059401	n6amt2	N-6 adenine-specific DNA methyltransferase 2 (putative) [Source:ZFIN;Acc:ZDB-GENE-040426-2551]	YES
Danrer.rna54780	ENSDARG00000042147	ENSDARP00000061774	rbbp5	retinoblastoma binding protein 5 [Source:ZFIN;Acc:ZDB-GENE-040426-886]	YES
Danrer.rna32847	ENSDARG00000042777	ENSDARP00000062786	ndufa11	NADH dehydrogenase (ubiquinone) 1 alpha subcomplex, 11 [Source:ZFIN;Acc:ZDB-GENE-040426-1631]	YES
Danrer.rna45564	ENSDARG00000054414	ENSDARP00000071067	spata17	spermatogenesis associated 17 [Source:ZFIN;Acc:ZDB-GENE-111214-1]	YES
Danrer.rna35122	ENSDARG00000055868	ENSDARP00000072728	rsl1d1	ribosomal L1 domain containing 1 [Source:ZFIN;Acc:ZDB-GENE-130603-67]	YES
Danrer.rna32778	ENSDARG00000059298	ENSDARP00000076814	spcs1	signal peptidase complex subunit 1 [Source:ZFIN;Acc:ZDB-GENE-050809-130]	YES
Danrer.rna20214	ENSDARG00000059553	ENSDARP00000077314	sympk	symplekin [Source:ZFIN;Acc:ZDB-GENE-060526-361]	YES
Danrer.rna18808	ENSDARG00000061006	ENSDARP00000080969	cyb5d2	cytochrome b5 domain containing 2 [Source:ZFIN;Acc:ZDB-GENE-050506-83]	YES
Danrer.rna35044	ENSDARG00000062442	ENSDARP00000084022	meiob	meiosis specific with OB domains [Source:ZFIN;Acc:ZDB-GENE-120104-8]	YES
Danrer.rna30253	ENSDARG00000068893	ENSDARP00000090567	mettl5	methyltransferase like 5 [Source:ZFIN;Acc:ZDB-GENE-041010-21]	YES
Danrer.rna36360	ENSDARG00000075933	ENSDARP00000099785	cox15	cytochrome c oxidase assembly homolog 15 (yeast) [Source:ZFIN;Acc:ZDB-GENE-040426-955]	YES
Danrer.rna40574	ENSDARG00000079416	ENSDARP00000099844	zgc:174895	zgc:174895 [Source:ZFIN;Acc:ZDB-GENE-070928-41]	YES
Danrer.rna30689	ENSDARG00000008560	ENSDARP00000103873	brap	BRCA1 associated protein [Source:ZFIN;Acc:ZDB-GENE-040718-168]	YES
Danrer.rna30318	ENSDARG00000078433	ENSDARP00000104418	spc25	SPC25, NDC80 kinetochore complex component, homolog (S. cerevisiae) [Source:ZFIN;Acc:ZDB-GENE-060810-13]	YES
Danrer.rna48190	ENSDARG00000024416	ENSDARP00000104602	twistnb	TWIST neighbor [Source:ZFIN;Acc:ZDB-GENE-041007-3]	YES
Danrer.rna55134	ENSDARG00000090673	ENSDARP00000105589	si:ch1073-104i17.1	si:ch1073-104i17.1 [Source:ZFIN;Acc:ZDB-GENE-091204-443]	YES
Danrer.rna32883	ENSDARG00000087349	ENSDARP00000107799	reep6	receptor accessory protein 6 [Source:ZFIN;Acc:ZDB-GENE-040912-98]	YES
Danrer.rna1426	ENSDARG00000033604	ENSDARP00000115274	lrpap1	low density lipoprotein receptor-related protein associated protein 1 [Source:ZFIN;Acc:ZDB-GENE-030131-5871]	YES
Danrer.rna60175	ENSDARG00000092499	ENSDARP00000117730	si:ch211-183d21.1	si:ch211-183d21.1 [Source:ZFIN;Acc:ZDB-GENE-030131-8516]	YES
Danrer.rna26425	ENSDARG00000058053	ENSDARP00000119903	serping1	serpin peptidase inhibitor, clade G (C1 inhibitor), member 1 [Source:ZFIN;Acc:ZDB-GENE-030131-1262]	YES
Danrer.rna28330	ENSDARG00000095879	ENSDARP00000122824	wdr46	WD repeat domain 46 [Source:ZFIN;Acc:ZDB-GENE-040426-1264]	YES
Danrer.rna7299	ENSDARG00000096229	ENSDARP00000126050	si:dkey-260c8.8	si:dkey-260c8.8 [Source:ZFIN;Acc:ZDB-GENE-030131-5375]	YES
Danrer.rna45198	ENSDARG00000007918	ENSDARP00000126427	ttc27	tetratricopeptide repeat domain 27 [Source:ZFIN;Acc:ZDB-GENE-030102-1]	YES
Danrer.rna62000	ENSDARG00000096603	ENSDARP00000126692	bmb	brambleberry [Source:ZFIN;Acc:ZDB-GENE-030131-5577]	YES
Danrer.rna46018	ENSDARG00000076362	ENSDARP00000128742	tmem260	transmembrane protein 260 [Source:ZFIN;Acc:ZDB-GENE-030131-4198]	YES
Danrer.rna7596	ENSDARG00000075368	ENSDARP00000128948	ftsj2	FtsJ RNA methyltransferase homolog 2 (E. coli) [Source:ZFIN;Acc:ZDB-GENE-030131-5205]	YES
Danrer.rna49977	ENSDARG00000105012	ENSDARP00000130967	utp23	UTP23, small subunit (SSU) processome component, homolog (yeast) [Source:ZFIN;Acc:ZDB-GENE-050417-353]	YES
Danrer.rna37666	ENSDARG00000025549	ENSDARP00000132229	ndufaf1	NADH dehydrogenase (ubiquinone) complex I, assembly factor 1 [Source:ZFIN;Acc:ZDB-GENE-050306-9]	YES
Danrer.rna57017	ENSDARG00000059044	ENSDARP00000132560	epm2a	epilepsy, progressive myoclonus type 2A, Lafora disease (laforin) [Source:ZFIN;Acc:ZDB-GENE-100922-143]	YES
Danrer.rna35795	ENSDARG00000100487	ENSDARP00000133068	nploc4	NPL4 homolog, ubiquitin recognition factor [Source:ZFIN;Acc:ZDB-GENE-030131-5658]	YES
Danrer.rna20418	ENSDARG00000101670	ENSDARP00000133225	kntc1	kinetochore associated 1 [Source:ZFIN;Acc:ZDB-GENE-050208-92]	YES
Danrer.rna22542	ENSDARG00000060120	ENSDARP00000134677	glyctk	glycerate kinase [Source:ZFIN;Acc:ZDB-GENE-061013-308]	YES
Danrer.rna2541	ENSDARG00000100031	ENSDARP00000135265	TADA1	transcriptional adaptor 1 [Source:HGNC Symbol;Acc:HGNC:30631]	YES
Danrer.rna47554	ENSDARG00000100141	ENSDARP00000135273	CR626874.1		YES
Danrer.rna5852	ENSDARG00000104024	ENSDARP00000135401	ccdc137	coiled-coil domain containing 137 [Source:ZFIN;Acc:ZDB-GENE-060929-1206]	YES
Danrer.rna25891	ENSDARG00000079652	ENSDARP00000136353	FP236812.3		YES
Danrer.rna42889	ENSDARG00000070390	ENSDARP00000137958	flad1	flavin adenine dinucleotide synthetase 1 [Source:ZFIN;Acc:ZDB-GENE-040822-44]	YES
Danrer.rna7602	ENSDARG00000098391	ENSDARP00000140921	psmg3	proteasome (prosome, macropain) assembly chaperone 3 [Source:ZFIN;Acc:ZDB-GENE-040718-262]	YES
Danrer.rna51359	ENSDARG00000042571	ENSDARP00000140924	rnaseh1	ribonuclease H1 [Source:ZFIN;Acc:ZDB-GENE-040718-407]	YES
Danrer.rna45733	ENSDARG00000012874	ENSDARP00000141382	snap23.1	synaptosomal-associated protein 23.1 [Source:ZFIN;Acc:ZDB-GENE-040426-883]	YES
Danrer.rna32597	ENSDARG00000102893	ENSDARP00000142484	atg7	ATG7 autophagy related 7 homolog (S. cerevisiae) [Source:ZFIN;Acc:ZDB-GENE-030131-1633]	YES
Danrer.rna1626	ENSDARG00000105481	ENSDARP00000142559	si:ch211-243a20.4	si:ch211-243a20.4 [Source:ZFIN;Acc:ZDB-GENE-061207-29]	YES
Danrer.rna9719	ENSDARG00000045487	ENSDARP00000144303	rps16	ribosomal protein S16 [Source:ZFIN;Acc:ZDB-GENE-050506-107]	YES
Danrer.rna59549	ENSDARG00000010516	ENSDARP00000144531	rpl21	ribosomal protein L21 [Source:ZFIN;Acc:ZDB-GENE-030131-8512]	YES
Danrer.rna8391	No hit				YES	YES

## Sheet: GO annotation with O. niloticus
Orenil_ID	Gene stable ID	Protein stable ID	Gene name	Gene description	Length	Rate
Orenil.rna8648	ENSONIG00000000063	ENSONIP00000000075	nup133	nucleoporin 133 [Source:ZFIN;Acc:ZDB-GENE-040426-2941]	YES	YES
Orenil.rna18899	ENSONIG00000000128	ENSONIP00000000159	mms22l	MMS22-like, DNA repair protein [Source:ZFIN;Acc:ZDB-GENE-030131-3869]	YES	YES
Orenil.rna24230	ENSONIG00000000434	ENSONIP00000000550	smndc1	survival motor neuron domain containing 1 [Source:ZFIN;Acc:ZDB-GENE-030131-614]	YES	YES
Orenil.rna28296	ENSONIG00000000683	ENSONIP00000000863	med23	mediator complex subunit 23 [Source:ZFIN;Acc:ZDB-GENE-040724-82]	YES	YES
Orenil.rna22910	ENSONIG00000001223	ENSONIP00000001545	pno1	partner of NOB1 homolog [Source:ZFIN;Acc:ZDB-GENE-040426-1419]	YES	YES
Orenil.rna38351	ENSONIG00000002081	ENSONIP00000002595	acot7	acyl-CoA thioesterase 7 [Source:ZFIN;Acc:ZDB-GENE-040912-42]	YES	YES
Orenil.rna32915	ENSONIG00000002154	ENSONIP00000002682	rln3a	relaxin 3a [Source:ZFIN;Acc:ZDB-GENE-050310-3]	YES	YES
Orenil.rna39526	ENSONIG00000002218	ENSONIP00000002769	rbm48	RNA binding motif protein 48 [Source:ZFIN;Acc:ZDB-GENE-060328-1]	YES	YES
Orenil.rna4308.1.58551300	ENSONIG00000002326	ENSONIP00000002909	rps2	ribosomal protein S2 [Source:ZFIN;Acc:ZDB-GENE-040426-2454]	YES	YES
Orenil.rna40927	ENSONIG00000002956	ENSONIP00000003704	tmem165	transmembrane protein 165 [Source:ZFIN;Acc:ZDB-GENE-030131-3222]	YES	YES
Orenil.rna34717	ENSONIG00000003560	ENSONIP00000004481	rpl13a	ribosomal protein L13a [Source:ZFIN;Acc:ZDB-GENE-030131-168]	YES	YES
Orenil.rna34690	ENSONIG00000003618	ENSONIP00000004552	orc3	origin recognition complex, subunit 3 [Source:ZFIN;Acc:ZDB-GENE-030131-6247]	YES	YES
Orenil.rna30218	ENSONIG00000004479	ENSONIP00000005639	si:rp71-84d19.3	si:rp71-84d19.3 [Source:ZFIN;Acc:ZDB-GENE-070912-719]	YES	YES
Orenil.rna2418	ENSONIG00000005089	ENSONIP00000006399	clp1	cleavage and polyadenylation factor I subunit 1 [Source:ZFIN;Acc:ZDB-GENE-030131-5306]	YES	YES
Orenil.rna27181.1.58551304	ENSONIG00000005741	ENSONIP00000007236	aven	apoptosis, caspase activation inhibitor [Source:ZFIN;Acc:ZDB-GENE-041001-171]	YES	YES
Orenil.rna46803	ENSONIG00000006408	ENSONIP00000008079	gmds	GDP-mannose 4,6-dehydratase [Source:ZFIN;Acc:ZDB-GENE-050419-45]	YES	YES
Orenil.rna29399	ENSONIG00000006657	ENSONIP00000008408	rnaseh2b	ribonuclease H2, subunit B [Source:ZFIN;Acc:ZDB-GENE-040426-1090]	YES	YES
Orenil.rna10707	ENSONIG00000006855	ENSONIP00000008651	dzank1	double zinc ribbon and ankyrin repeat domains 1 [Source:ZFIN;Acc:ZDB-GENE-051113-296]	YES	YES
Orenil.rna11967	ENSONIG00000007732	ENSONIP00000009745	rad1	RAD1 homolog (S. pombe) [Source:ZFIN;Acc:ZDB-GENE-040426-1873]	YES	YES
Orenil.rna31264	ENSONIG00000007736	ENSONIP00000009751	rpl36	ribosomal protein L36 [Source:ZFIN;Acc:ZDB-GENE-040622-2]	YES	YES
Orenil.rna24527	ENSONIG00000008248	ENSONIP00000010379	saal1	serum amyloid A-like 1 [Source:ZFIN;Acc:ZDB-GENE-040426-725]	YES	YES
Orenil.rna35490	ENSONIG00000008264	ENSONIP00000010400	gnmt	glycine N-methyltransferase [Source:ZFIN;Acc:ZDB-GENE-040227-1]	YES	YES
Orenil.rna47411	ENSONIG00000008988	ENSONIP00000011302	pcid2	PCI domain containing 2 [Source:ZFIN;Acc:ZDB-GENE-041114-79]	YES	YES
Orenil.rna33582	ENSONIG00000009440	ENSONIP00000011864	thoc1	THO complex 1 [Source:ZFIN;Acc:ZDB-GENE-030826-9]	YES	YES
Orenil.rna5912	ENSONIG00000009450	ENSONIP00000011875	rnf25	ring finger protein 25 [Source:ZFIN;Acc:ZDB-GENE-040426-1581]	YES	YES
Orenil.rna33287	ENSONIG00000009932	ENSONIP00000012485	eif2b3	eukaryotic translation initiation factor 2B, subunit 3 gamma [Source:ZFIN;Acc:ZDB-GENE-040426-1039]	YES	YES
Orenil.rna11315	ENSONIG00000011279	ENSONIP00000014197	wdr34	WD repeat domain 34 [Source:ZFIN;Acc:ZDB-GENE-070928-9]	YES	YES
Orenil.rna8238	ENSONIG00000011548	ENSONIP00000014544	hars	histidyl-tRNA synthetase [Source:ZFIN;Acc:ZDB-GENE-040912-152]	YES	YES
Orenil.rna41932	ENSONIG00000012175	ENSONIP00000015337	dnpep	aspartyl aminopeptidase [Source:ZFIN;Acc:ZDB-GENE-040426-852]	YES	YES
Orenil.rna50060	ENSONIG00000012559	ENSONIP00000015810	nosip	nitric oxide synthase interacting protein [Source:ZFIN;Acc:ZDB-GENE-041114-146]	YES	YES
Orenil.rna12932.1.58551326	ENSONIG00000012620	ENSONIP00000015883	wdr91	WD repeat domain 91 [Source:ZFIN;Acc:ZDB-GENE-050113-2]	YES	YES
Orenil.rna12722	ENSONIG00000013009	ENSONIP00000016363	gtf3c5	general transcription factor IIIC, polypeptide 5 [Source:ZFIN;Acc:ZDB-GENE-060810-66]	YES	YES
Orenil.rna21591	ENSONIG00000013483	ENSONIP00000016956	mvk	mevalonate kinase [Source:ZFIN;Acc:ZDB-GENE-041114-37]	YES	YES
Orenil.rna38900	ENSONIG00000013830	ENSONIP00000017390	nudcd1	NudC domain containing 1 [Source:ZFIN;Acc:ZDB-GENE-050522-483]	YES	YES
Orenil.rna29437	ENSONIG00000014167	ENSONIP00000017809	mrpl30	mitochondrial ribosomal protein L30 [Source:ZFIN;Acc:ZDB-GENE-050522-240]	YES	YES
Orenil.rna16585	ENSONIG00000014344	ENSONIP00000018035	si:dkey-118j18.1	si:dkey-118j18.1 [Source:ZFIN;Acc:ZDB-GENE-120709-89]	YES	YES
Orenil.rna22188	ENSONIG00000014384	ENSONIP00000018087	rpl6	ribosomal protein L6 [Source:ZFIN;Acc:ZDB-GENE-030131-8671]	YES	YES
Orenil.rna13366	ENSONIG00000015370	ENSONIP00000019337	man2c1	mannosidase, alpha, class 2C, member 1 [Source:ZFIN;Acc:ZDB-GENE-101103-4]	YES	YES
Orenil.rna13365	ENSONIG00000015377	ENSONIP00000019345	neil1	nei-like DNA glycosylase 1 [Source:ZFIN;Acc:ZDB-GENE-040426-994]	YES	YES
Orenil.rna11553	ENSONIG00000015405	ENSONIP00000019381	cops4	COP9 constitutive photomorphogenic homolog subunit 4 (Arabidopsis) [Source:ZFIN;Acc:ZDB-GENE-030131-4317]	YES	YES
Orenil.rna13303	ENSONIG00000015471	ENSONIP00000019465	zgc:162898	zgc:162898 [Source:ZFIN;Acc:ZDB-GENE-070410-107]	YES	YES
Orenil.rna31513	ENSONIG00000017991	ENSONIP00000022668	UPF2	UPF2, regulator of nonsense mediated mRNA decay [Source:HGNC Symbol;Acc:HGNC:17854]	YES	YES
Orenil.rna9603	ENSONIG00000018033	ENSONIP00000022724	rnaseh2a	ribonuclease H2, subunit A [Source:ZFIN;Acc:ZDB-GENE-040426-976]	YES	YES
Orenil.rna46254	ENSONIG00000018305	ENSONIP00000023049	zgc:194224	zgc:194224 [Source:ZFIN;Acc:ZDB-GENE-081022-79]	YES	YES
Orenil.rna7321	ENSONIG00000018979	ENSONIP00000023896	rad18	RAD18 E3 ubiquitin protein ligase [Source:ZFIN;Acc:ZDB-GENE-040426-745]	YES	YES
Orenil.rna6611.2.58551308	ENSONIG00000020325	ENSONIP00000025614	tada3l	transcriptional adaptor 3 (NGG1 homolog, yeast)-like [Source:ZFIN;Acc:ZDB-GENE-030131-6725]	YES	YES
Orenil.rna31675	ENSONIG00000000006	ENSONIP00000000008	rps16	ribosomal protein S16 [Source:ZFIN;Acc:ZDB-GENE-050506-107]	YES
Orenil.rna7591.1.58551320	ENSONIG00000000468	ENSONIP00000000597	rbbp5	retinoblastoma binding protein 5 [Source:ZFIN;Acc:ZDB-GENE-040426-886]	YES
Orenil.rna5611	ENSONIG00000000821	ENSONIP00000001044	si:dkey-260c8.8	si:dkey-260c8.8 [Source:ZFIN;Acc:ZDB-GENE-030131-5375]	YES
Orenil.rna35016	ENSONIG00000000907	ENSONIP00000001147	snap23.1	synaptosomal-associated protein 23.1 [Source:ZFIN;Acc:ZDB-GENE-040426-883]	YES
Orenil.rna5411	ENSONIG00000001321	ENSONIP00000001671	ftsj2	FtsJ RNA methyltransferase homolog 2 (E. coli) [Source:ZFIN;Acc:ZDB-GENE-030131-5205]	YES
Orenil.rna5409	ENSONIG00000001322	ENSONIP00000001672	psmg3	proteasome (prosome, macropain) assembly chaperone 3 [Source:ZFIN;Acc:ZDB-GENE-040718-262]	YES
Orenil.rna4154	ENSONIG00000002057	ENSONIP00000002568	alkbh7	alkB homolog 7 [Source:ZFIN;Acc:ZDB-GENE-050417-78]	YES
Orenil.rna7688	ENSONIG00000003951	ENSONIP00000004981	glyctk	glycerate kinase [Source:ZFIN;Acc:ZDB-GENE-061013-308]	YES
Orenil.rna51252	ENSONIG00000004659	ENSONIP00000005866	ttc27	tetratricopeptide repeat domain 27 [Source:ZFIN;Acc:ZDB-GENE-030102-1]	YES
Orenil.rna42920.1.58551305	ENSONIG00000005371	ENSONIP00000006754	ccdc137	coiled-coil domain containing 137 [Source:ZFIN;Acc:ZDB-GENE-060929-1206]	YES
Orenil.rna19368.1.5855131d	ENSONIG00000006301	ENSONIP00000007944	flad1	flavin adenine dinucleotide synthetase 1 [Source:ZFIN;Acc:ZDB-GENE-040822-44]	YES
Orenil.rna20163	ENSONIG00000006651	ENSONIP00000008401	scnm1	sodium channel modifier 1 [Source:ZFIN;Acc:ZDB-GENE-030131-415]	YES
Orenil.rna43447.5.5855130b	ENSONIG00000007314	ENSONIP00000009226	reep6	receptor accessory protein 6 [Source:ZFIN;Acc:ZDB-GENE-040912-98]	YES
Orenil.rna3699	ENSONIG00000007556	ENSONIP00000009527	CAAP1	caspase activity and apoptosis inhibitor 1 [Source:HGNC Symbol;Acc:HGNC:25834]	YES
Orenil.rna31291	ENSONIG00000007695	ENSONIP00000009699	dohh	deoxyhypusine hydroxylase/monooxygenase [Source:ZFIN;Acc:ZDB-GENE-030131-451]	YES
Orenil.rna29755.1.5855131b	ENSONIG00000008777	ENSONIP00000011034	mettl5	methyltransferase like 5 [Source:ZFIN;Acc:ZDB-GENE-041010-21]	YES
Orenil.rna29784	ENSONIG00000008836	ENSONIP00000011111	spc25	SPC25, NDC80 kinetochore complex component, homolog (S. cerevisiae) [Source:ZFIN;Acc:ZDB-GENE-060810-13]	YES
Orenil.rna33565	ENSONIG00000009479	ENSONIP00000011910	iba57	IBA57 homolog, iron-sulfur cluster assembly [Source:ZFIN;Acc:ZDB-GENE-060929-712]	YES
Orenil.rna23936	ENSONIG00000009492	ENSONIP00000011928	cox15	cytochrome c oxidase assembly homolog 15 (yeast) [Source:ZFIN;Acc:ZDB-GENE-040426-955]	YES
Orenil.rna10945	ENSONIG00000010700	ENSONIP00000013452	pdf	peptide deformylase (mitochondrial) [Source:ZFIN;Acc:ZDB-GENE-050913-42]	YES
Orenil.rna40068	ENSONIG00000010857	ENSONIP00000013657	twistnb	TWIST neighbor [Source:ZFIN;Acc:ZDB-GENE-041007-3]	YES
Orenil.rna27683	ENSONIG00000011292	ENSONIP00000014213	brap	BRCA1 associated protein [Source:ZFIN;Acc:ZDB-GENE-040718-168]	YES
Orenil.rna35929	ENSONIG00000012266	ENSONIP00000015446	mrps26	mitochondrial ribosomal protein S26 [Source:ZFIN;Acc:ZDB-GENE-040718-115]	YES
Orenil.rna26251	ENSONIG00000013176	ENSONIP00000016571	zgc:174895	zgc:174895 [Source:ZFIN;Acc:ZDB-GENE-070928-41]	YES
Orenil.rna21750	ENSONIG00000013274	ENSONIP00000016695	kntc1	kinetochore associated 1 [Source:ZFIN;Acc:ZDB-GENE-050208-92]	YES
Orenil.rna27896	ENSONIG00000013401	ENSONIP00000016844	epm2a	epilepsy, progressive myoclonus type 2A, Lafora disease (laforin) [Source:ZFIN;Acc:ZDB-GENE-100922-143]	YES
Orenil.rna38686	ENSONIG00000013525	ENSONIP00000017009	utp23	UTP23, small subunit (SSU) processome component, homolog (yeast) [Source:ZFIN;Acc:ZDB-GENE-050417-353]	YES
Orenil.rna8817	ENSONIG00000013837	ENSONIP00000017400	tab1	TGF-beta activated kinase 1/MAP3K7 binding protein 1 [Source:ZFIN;Acc:ZDB-GENE-060628-1]	YES
Orenil.rna16753	ENSONIG00000014130	ENSONIP00000017766	rpl21	ribosomal protein L21 [Source:ZFIN;Acc:ZDB-GENE-030131-8512]	YES
Orenil.rna44284	ENSONIG00000014343	ENSONIP00000018034	atg7	ATG7 autophagy related 7 homolog (S. cerevisiae) [Source:ZFIN;Acc:ZDB-GENE-030131-1633]	YES
Orenil.rna9347	ENSONIG00000014618	ENSONIP00000018403	c1inh	C1 inhibitor precursor [Source:RefSeq peptide;Acc:NP_001266487]	YES
Orenil.rna29070	ENSONIG00000015720	ENSONIP00000019783	n6amt2	N-6 adenine-specific DNA methyltransferase 2 (putative) [Source:ZFIN;Acc:ZDB-GENE-040426-2551]	YES
Orenil.rna48150	ENSONIG00000016802	ENSONIP00000021173	sympk	symplekin [Source:ZFIN;Acc:ZDB-GENE-060526-361]	YES
Orenil.rna1026	ENSONIG00000017164	ENSONIP00000021645			YES
Orenil.rna37148	ENSONIG00000017243	ENSONIP00000021747	wdr46	WD repeat domain 46 [Source:ZFIN;Acc:ZDB-GENE-040426-1264]	YES
Orenil.rna46706	ENSONIG00000017373	ENSONIP00000021909	XRCC2	X-ray repair cross complementing 2 [Source:HGNC Symbol;Acc:HGNC:12829]	YES
Orenil.rna17476.2.585512ff	ENSONIG00000017509	ENSONIP00000022079	cyb5d2	cytochrome b5 domain containing 2 [Source:ZFIN;Acc:ZDB-GENE-050506-83]	YES
Orenil.rna15865	ENSONIG00000018054	ENSONIP00000022749	nploc4	NPL4 homolog, ubiquitin recognition factor [Source:ZFIN;Acc:ZDB-GENE-030131-5658]	YES
Orenil.rna43918	ENSONIG00000018644	ENSONIP00000023468	TADA1	transcriptional adaptor 1 [Source:HGNC Symbol;Acc:HGNC:30631]	YES
Orenil.rna27342	ENSONIG00000018697	ENSONIP00000023538	rnaseh1	ribonuclease H1 [Source:RefSeq peptide;Acc:NP_001272841]	YES
Orenil.rna10181	ENSONIG00000018941	ENSONIP00000023852	lrpap1	low density lipoprotein receptor-related protein associated protein 1 [Source:ZFIN;Acc:ZDB-GENE-030131-5871]	YES
Orenil.rna40392	ENSONIG00000019213	ENSONIP00000024184			YES
Orenil.rna35399	ENSONIG00000019521	ENSONIP00000024571	adprhl2	ADP-ribosylhydrolase like 2 [Source:ZFIN;Acc:ZDB-GENE-040912-85]	YES
Orenil.rna35244.1.58551310	ENSONIG00000019604	ENSONIP00000024681	ndufaf1	NADH dehydrogenase (ubiquinone) complex I, assembly factor 1 [Source:ZFIN;Acc:ZDB-GENE-050306-9]	YES
Orenil.rna14607	ENSONIG00000019757	ENSONIP00000024869	rsl1d1	ribosomal L1 domain containing 1 [Source:ZFIN;Acc:ZDB-GENE-130603-67]	YES
Orenil.rna39149	ENSONIG00000019772	ENSONIP00000024889	mrpl24	mitochondrial ribosomal protein L24 [Source:ZFIN;Acc:ZDB-GENE-040718-98]	YES
Orenil.rna14665	ENSONIG00000019795	ENSONIP00000024921	meiob	meiosis specific with OB domains [Source:ZFIN;Acc:ZDB-GENE-120104-8]	YES
Orenil.rna14876	ENSONIG00000020003	ENSONIP00000025188	si:ch211-183d21.1	si:ch211-183d21.1 [Source:ZFIN;Acc:ZDB-GENE-030131-8516]	YES
Orenil.rna34485.1.58551300	ENSONIG00000020155	ENSONIP00000025395	tmem260	transmembrane protein 260 [Source:ZFIN;Acc:ZDB-GENE-030131-4198]	YES
Orenil.rna24181.1.5855131f	ENSONIG00000000352	ENSONIP00000000443	BFSP1	beaded filament structural protein 1 [Source:HGNC Symbol;Acc:HGNC:1040]		YES
Orenil.rna28387	ENSONIG00000000849	ENSONIP00000001078	fkbp3	FK506 binding protein 3 [Source:ZFIN;Acc:ZDB-GENE-030616-419]		YES
Orenil.rna5174.1.58551311	ENSONIG00000001991	ENSONIP00000002493				YES
Orenil.rna1979.1.58551303.1.585d39f7	ENSONIG00000002389	ENSONIP00000002985	slc30a9	solute carrier family 30 (zinc transporter), member 9 [Source:ZFIN;Acc:ZDB-GENE-040724-254]		YES
Orenil.rna25963	ENSONIG00000003678	ENSONIP00000004626	tbcb	tubulin folding cofactor B [Source:ZFIN;Acc:ZDB-GENE-030131-9296]		YES
Orenil.rna12168	ENSONIG00000003723	ENSONIP00000004682	rbm18	RNA binding motif protein 18 [Source:ZFIN;Acc:ZDB-GENE-040426-1764]		YES
Orenil.rna30431.1.58551323	ENSONIG00000004455	ENSONIP00000005609	acmsd	aminocarboxymuconate semialdehyde decarboxylase [Source:ZFIN;Acc:ZDB-GENE-070410-103]		YES
Orenil.rna18024	ENSONIG00000004938	ENSONIP00000006211	alg9	ALG9, alpha-1,2-mannosyltransferase [Source:ZFIN;Acc:ZDB-GENE-040426-1270]		YES
Orenil.rna8324	ENSONIG00000005094	ENSONIP00000006404	dctn2	dynactin 2 (p50) [Source:ZFIN;Acc:ZDB-GENE-040426-1279]		YES
Orenil.rna25461.1.58551306	ENSONIG00000005406	ENSONIP00000006794	snrpd2	small nuclear ribonucleoprotein D2 polypeptide [Source:ZFIN;Acc:ZDB-GENE-040914-10]		YES
Orenil.rna50303	ENSONIG00000005484	ENSONIP00000006893	iqub	IQ motif and ubiquitin domain containing [Source:ZFIN;Acc:ZDB-GENE-110421-1]		YES
Orenil.rna12.1.585512fd	ENSONIG00000005703	ENSONIP00000007186	trip4	thyroid hormone receptor interactor 4 [Source:ZFIN;Acc:ZDB-GENE-040724-92]		YES
Orenil.rna16894	ENSONIG00000005917	ENSONIP00000007449	uba5	ubiquitin-like modifier activating enzyme 5 [Source:ZFIN;Acc:ZDB-GENE-031112-2]		YES
Orenil.rna46474	ENSONIG00000006983	ENSONIP00000008805	mfap1	microfibrillar-associated protein 1 [Source:ZFIN;Acc:ZDB-GENE-040426-1075]		YES
Orenil.rna11906	ENSONIG00000007644	ENSONIP00000009633	sdad1	SDA1 domain containing 1 [Source:ZFIN;Acc:ZDB-GENE-021213-1]		YES
Orenil.rna35550.4.58551319	ENSONIG00000008215	ENSONIP00000010342	rsrp1	arginine/serine-rich protein 1 [Source:ZFIN;Acc:ZDB-GENE-060616-210]		YES
Orenil.rna3609	ENSONIG00000008744	ENSONIP00000010993	sepsecs	Sep (O-phosphoserine) tRNA:Sec (selenocysteine) tRNA synthase [Source:ZFIN;Acc:ZDB-GENE-040426-859]		YES
Orenil.rna33684	ENSONIG00000009230	ENSONIP00000011610	atp6v1h	ATPase, H+ transporting, lysosomal V1 subunit H [Source:ZFIN;Acc:ZDB-GENE-021219-2]		YES
Orenil.rna3807	ENSONIG00000009332	ENSONIP00000011729	ttc5	tetratricopeptide repeat domain 5 [Source:ZFIN;Acc:ZDB-GENE-050417-137]		YES
Orenil.rna44106	ENSONIG00000009473	ENSONIP00000011902	orai2	ORAI calcium release-activated calcium modulator 2 [Source:ZFIN;Acc:ZDB-GENE-060531-127]		YES
Orenil.rna23645	ENSONIG00000009919	ENSONIP00000012466	NOLC1	nucleolar and coiled-body phosphoprotein 1 [Source:HGNC Symbol;Acc:HGNC:15608]		YES
Orenil.rna11299	ENSONIG00000011248	ENSONIP00000014155	skp2	S-phase kinase-associated protein 2, E3 ubiquitin protein ligase [Source:ZFIN;Acc:ZDB-GENE-030219-158]		YES
Orenil.rna11421	ENSONIG00000011518	ENSONIP00000014498	ash2l	ash2 (absent, small, or homeotic)-like (Drosophila) [Source:ZFIN;Acc:ZDB-GENE-030131-494]		YES
Orenil.rna46210	ENSONIG00000011700	ENSONIP00000014733	anapc10	anaphase promoting complex subunit 10 [Source:ZFIN;Acc:ZDB-GENE-060224-2]		YES
Orenil.rna42392	ENSONIG00000012495	ENSONIP00000015733	ARMC9	armadillo repeat containing 9 [Source:HGNC Symbol;Acc:HGNC:20730]		YES
Orenil.rna13016	ENSONIG00000012528	ENSONIP00000015771	mocs2	molybdenum cofactor synthesis 2 [Source:ZFIN;Acc:ZDB-GENE-110411-53]		YES
Orenil.rna19553	ENSONIG00000012752	ENSONIP00000016051	rps9	ribosomal protein S9 [Source:ZFIN;Acc:ZDB-GENE-010724-15]		YES
Orenil.rna3946	ENSONIG00000012855	ENSONIP00000016177	snupn	snurportin 1 [Source:ZFIN;Acc:ZDB-GENE-030131-3464]		YES
Orenil.rna19758	ENSONIG00000013038	ENSONIP00000016397	si:ch211-154o6.3	si:ch211-154o6.3 [Source:ZFIN;Acc:ZDB-GENE-030131-1030]		YES
Orenil.rna27957	ENSONIG00000013463	ENSONIP00000016929	acp1	acid phosphatase 1, soluble [Source:ZFIN;Acc:ZDB-GENE-050327-12]		YES
Orenil.rna46638	ENSONIG00000013935	ENSONIP00000017516	zgc:86811	zgc:86811 [Source:ZFIN;Acc:ZDB-GENE-040625-113]		YES
Orenil.rna22639	ENSONIG00000014024	ENSONIP00000017631	mrpl1	mitochondrial ribosomal protein L1 [Source:ZFIN;Acc:ZDB-GENE-060526-311]		YES
Orenil.rna36308	ENSONIG00000014800	ENSONIP00000018634	ndnl2	necdin-like 2 [Source:ZFIN;Acc:ZDB-GENE-031107-3]		YES
Orenil.rna13325	ENSONIG00000015453	ENSONIP00000019443	zwilch	zwilch kinetochore protein [Source:ZFIN;Acc:ZDB-GENE-050420-101]		YES
Orenil.rna45164.1.58551312	ENSONIG00000015527	ENSONIP00000019537	akip1	A kinase (PRKA) interacting protein 1 [Source:ZFIN;Acc:ZDB-GENE-030829-24]		YES
Orenil.rna45171	ENSONIG00000015531	ENSONIP00000019543	psma1	proteasome subunit alpha 1 [Source:ZFIN;Acc:ZDB-GENE-040801-15]		YES
Orenil.rna44649	ENSONIG00000016502	ENSONIP00000020778	tcaim	T-cell activation inhibitor, mitochondrial [Source:ZFIN;Acc:ZDB-GENE-160113-67]		YES
Orenil.rna44672	ENSONIG00000016531	ENSONIP00000020819	rwdd1	RWD domain containing 1 [Source:ZFIN;Acc:ZDB-GENE-040718-270]		YES
Orenil.rna29208	ENSONIG00000017002	ENSONIP00000021442				YES
Orenil.rna33862	ENSONIG00000018548	ENSONIP00000023352	ndc1	NDC1 transmembrane nucleoporin [Source:ZFIN;Acc:ZDB-GENE-030131-7176]		YES
Orenil.rna8470	ENSONIG00000018557	ENSONIP00000023362	oser1	oxidative stress responsive serine-rich 1 [Source:ZFIN;Acc:ZDB-GENE-040426-1325]		YES
Orenil.rna7385.3.5855131c	ENSONIG00000018925	ENSONIP00000023832	capzb	capping protein (actin filament) muscle Z-line, beta [Source:ZFIN;Acc:ZDB-GENE-030131-7023]		YES
Orenil.rna4323	ENSONIG00000019461	ENSONIP00000024497	atpaf1	ATP synthase mitochondrial F1 complex assembly factor 1 [Source:ZFIN;Acc:ZDB-GENE-030219-10]		YES
Orenil.rna14579	ENSONIG00000019720	ENSONIP00000024822	zgc:163107	zgc:163107 [Source:ZFIN;Acc:ZDB-GENE-070521-7]		YES
Orenil.rna34545	ENSONIG00000020132	ENSONIP00000025362	mrpl35	mitochondrial ribosomal protein L35 [Source:ZFIN;Acc:ZDB-GENE-060929-1082]		YES
Orenil.rna44308	ENSONIG00000020438	ENSONIP00000025743	zgc:112163	zgc:112163 [Source:ZFIN;Acc:ZDB-GENE-050417-227]		YES
Orenil.rna12845	ENSONIG00000021052	ENSONIP00000026355	brcc3	BRCA1/BRCA2-containing complex, subunit 3 [Source:ZFIN;Acc:ZDB-GENE-100215-1]		YES
Orenil.rna26544	ENSONIG00000021321	ENSONIP00000026623	nup88	nucleoporin 88 [Source:ZFIN;Acc:ZDB-GENE-050522-297]		YES
Orenil.rna31312	No hit				YES
Orenil.rna44088	No hit				YES
Orenil.rna9578.2.58551317	No hit				YES
Orenil.rna6958	No hit				YES
Orenil.rna25386	No hit				YES
Orenil.rna32638	No hit				YES	YES
Orenil.rna35349	No hit					YES
Orenil.rna12446	No hit					YES
Orenil.rna22988	No hit					YES
Orenil.rna35637	No hit					YES
Orenil.rna19608	No hit					YES
